# Supplementary material for: Evolution of Rosaceae Fruit Types Based on Nuclear Phylogeny in the Context of Geological Times and Genome Duplication
Source: Mol Biol Evol. 2016 Nov 17;34(2):262–81. doi: 10.1093/molbev/msw242 (PMC5400374; doi:10.1093/molbev/msw242)
Supplement: Supplementary Data [file msw242_Supp.zip]

Archive with 3 entries (3 files):
- Supplementary-Figures.pdf
- Table S1-S5, S7.xls
- Table S6-fossils.pdf
