# Supplementary material for: Evolution of Rosaceae Fruit Types Based on Nuclear Phylogeny in the Context of Geological Times and Genome Duplication
Source: Mol Biol Evol. 2016 Nov 17;34(2):262–81. doi: 10.1093/molbev/msw242 (PMC5400374; doi:10.1093/molbev/msw242)
Supplement: Supplementary Data [file msw242_Supp.zip › Table S1-S5, S7.xls]

## Sheet: Table S1
Table S1. Information on taxa included in this study.
Family	Subfamilies	Tribes	Genera	Species	Sampling date	Sampling places	Voucher	Herbarium	Tissue	Kind of data	Sources
Rosaceae	Dryadoideae	Dryadeae	Cercocarpus	Cercocarpus betuloides Nutt. ex Torr. & A.Gray	2015.6.5	UCB	WYQ-25A	FDS	leaves	Transcriptome	This study
Rosaceae	Dryadoideae	Dryadeae	Cercocarpus	Cercocarpus montanus var. glaber (S.Watson) F.L.Martin	2015.6.5	UCB	WYQ-3A	FDS	leaves	Transcriptome	This study
Rosaceae	Dryadoideae	Dryadeae	Chamaebatia	Chamaebatia australis (Brandegee) Abrams	2015.1.9	CA	HM749	FDS	leaves	Transcriptome	This study
Rosaceae	Dryadoideae	Dryadeae	Dryas	Dryas octopetala L.	2015.4.1	HBA	HM825		leaves	Transcriptome	This study
Rosaceae	Dryadoideae	Dryadeae	Purshia	Purshia mexicana (D.Don) Henr.	2015.4.21	UCB	WYQ-15		leaves	Transcriptome	This study
Rosaceae	Dryadoideae	Dryadeae	Purshia	Purshia stansburyana (Torr.) Henrickson	2015.4.26	CA	HM901	FDS	leaves and flower buds	Transcriptome	This study
Rosaceae	Rosoideae	Agrimonieae	Acaena	Acaena glabra Buchanan	2015.8.15	BUBG	HM1383	FDS	leaves	Transcriptome	This study
Rosaceae	Rosoideae	Agrimonieae	Acaena	Acaena magellanica (Lam.) Vahl	2015.5.21	Kew	HM1025	FDS	leaves and flower buds	Transcriptome	This study
Rosaceae	Rosoideae	Agrimonieae	Acaena	Acaena microphylla Hook.f.	2015.8.15	BUBG	HM1383a	FDS	leaves and fruits	Transcriptome	This study
Rosaceae	Rosoideae	Agrimonieae	Agrimonia	Agrimonia pilosa Ledeb.	2015.6.19	BBG	XYZ060	FDS	flower buds	Transcriptome	This study
Rosaceae	Rosoideae	Agrimonieae	Cliffortia	Cliffortia repens Schltr.		Yunnan	Y581/Yi15038			Genome	This study
Rosaceae	Rosoideae	Agrimonieae	Hagenia	Hagenia abyssinica (Bruce ex Steud.) J.F.Gmel.		Yunnan	Y578			Genome	This study
Rosaceae	Rosoideae	Agrimonieae	Leucosidea	Leucosidea sericea Eckl. & Zeyh.	2015.8.14	BUBG	HM1390	FDS	leaves and fruits	Transcriptome	This study
Rosaceae	Rosoideae	Agrimonieae	Margyricarpus	Margyricarpus pinnatus (Lam.) Kuntze	2015.6.5	UCB	WYQ-12A-2	FDS	leaves	Transcriptome	This study
Rosaceae	Rosoideae	Agrimonieae	Polylepis	Polylepis australis Bitter	2015.8.14	BUBG	HM1389	FDS	leaves	Transcriptome	This study
Rosaceae	Rosoideae	Agrimonieae	Polylepis	Polylepis besseri Hieron.	2015.8.14	BUBG	HM1389a	FDS	leaves	Transcriptome	This study
Rosaceae	Rosoideae	Agrimonieae	Sanguisorba	Sanguisorba officinalis L.	2015.4.30	Hubei	XJA	FDS	leaves	Transcriptome	This study
Rosaceae	Rosoideae	Agrimonieae	Sarcopoterium	Sarcopoterium spinosum (L.) Spach	2015.10.2	UCB	HM1614		leaves	Transcriptome	This study
Rosaceae	Rosoideae	Agrimonieae	Spenceria	Spenceria ramalana Trimen	2015.7.13	Yunnan	XYZ079	FDS	leaves	Transcriptome	This study
Rosaceae	Rosoideae	Colurieae	Acomastylis	Acomastylis elata (Wall. ex G.Don) F.Bolle	2015.8.26	Shaanxi	XYZ083	FDS	leaves	Transcriptome	This study
Rosaceae	Rosoideae	Colurieae	Coluria	Coluria henryi Batalin	2015.4.30	WHBG	XYZ034	FDS	leaves	Transcriptome	This study
Rosaceae	Rosoideae	Colurieae	Fallugia	Fallugia paradoxa (D.Don) Endl. ex Torr.	2015.6.5	UCB	WYQ-13A	FDS	leaves	Transcriptome	This study
Rosaceae	Rosoideae	Colurieae	Geum	Geum aleppicum Jacq.	2015.6.19	BBG	XYZ061	FDS	flower buds	Transcriptome	This study
Rosaceae	Rosoideae	Colurieae	Geum	Geum macrophyllum Willd.	2015.3.29	HBA	HM796		leaves and flower buds	Transcriptome	This study
Rosaceae	Rosoideae	Colurieae	Geum	Geum triflorum Pursh	2015.8.16	BUBG	HM1402	FDS	leaves	Transcriptome	This study
Rosaceae	Rosoideae	Colurieae	Taihangia	Taihangia rupestris T.T.Yu & C.L.Li	2015.5.17	BBG	XYZ055	FDS	leaves	Transcriptome	This study
Rosaceae	Rosoideae	Colurieae	Waldsteinia	Waldsteinia geoides Willd.	2015.3.29	HBA	HM804		leaves and flower buds	Transcriptome	This study
Rosaceae	Rosoideae	Potentilleae	Alchemilla	Alchemilla alpina L.	2015.8.15	BUBG	HM1382	FDS	leaves and fruits	Transcriptome	This study
Rosaceae	Rosoideae	Potentilleae	Alchemilla	Alchemilla fissa Günther & Schummel	2015.8.15	BUBG	HM1382a	FDS	leaves and fruits	Transcriptome	This study
Rosaceae	Rosoideae	Potentilleae	Chamaerhodos	Chamaerhodos altaica (Laxm.) Bunge	2015.7.4	Inner Mongolia	HM1200	FDS	leaves and flower buds	Transcriptome	This study
Rosaceae	Rosoideae	Potentilleae	Chamaerhodos	Chamaerhodos erecta (L.) Bunge	2015.7.4	Inner Mongolia	HM1187	FDS	leaves and flower buds	Transcriptome	This study
Rosaceae	Rosoideae	Potentilleae	Comarum	Comarum palustre L.	2015.5.24	HBA	HM1068	FDS	leaves	Transcriptome	This study
Rosaceae	Rosoideae	Potentilleae	Dasiphora	Dasiphora glabra (G.Lodd.) Soj k	2015.5.22	Norwich	HM1031	FDS	leaves and flower buds	Transcriptome	This study
Rosaceae	Rosoideae	Potentilleae	Drymocallis	Drymocallis arguta (Pursh) Rydb.	2015.8.15	BUBG	HM1386	FDS	leaves	Transcriptome	This study
Rosaceae	Rosoideae	Potentilleae	Drymocallis	Drymocallis glandulosa (Lindl.) Rydb.	2015.4.21	UCB	WYQ-5		leaves	Transcriptome	This study
Rosaceae	Rosoideae	Potentilleae	Duchesnea	Duchesnea indica (Jacks.) Focke	2015.2.22	Hubei	XJ021	FDS	leaves	Transcriptome	This study
Rosaceae	Rosoideae	Potentilleae	Fragaria	Fragaria × ananassa (Duchesne ex Weston) Duchesne ex Rozier	2015.5.10	Hubei	XYZ046	FDS	leaves	Transcriptome	This study
Rosaceae	Rosoideae	Potentilleae	Fragaria	Fragaria vesca L.						Genome	Phytozome
Rosaceae	Rosoideae	Potentilleae	Horkelia	Horkelia californica Cham. & Schltdl.	2015.4.21	UCB	WYQ-7		leaves	Transcriptome	This study
Rosaceae	Rosoideae	Potentilleae	Horkeliella	Horkeliella purpurascens (S.Watson) Rydb.	2015.10.2	UCB	HM1613		leaves and flower buds	Transcriptome	This study
Rosaceae	Rosoideae	Potentilleae	Potaninia	Potaninia mongolica Maxim.	2015.5.13	Inner Mongolia	XYZ048	FDS	leaves and flower buds	Transcriptome	This study
Rosaceae	Rosoideae	Potentilleae	Potentilla	Potentilla aurea L.	2015.8.15	BUBG	HM1386a	FDS	leaves	Transcriptome	This study
Rosaceae	Rosoideae	Potentilleae	Potentilla	Potentilla erecta (L.) Raeusch.	2015.5.24	HBA	HM1075	FDS	leaves and flower buds	Transcriptome	This study
Rosaceae	Rosoideae	Potentilleae	Potentilla	Potentilla freyniana Bornm.	2015.3.29	Hubei	XJ001	FDS	leaves and flower buds	Transcriptome	This study
Rosaceae	Rosoideae	Potentilleae	Potentilla	Potentilla nitida L.	2015.8.15	BUBG	HM1386d	FDS	leaves	Transcriptome	This study
Rosaceae	Rosoideae	Potentilleae	Potentilla	Potentilla recta L.	2015.6.5	PSA	HM1091	FDS	flower buds	Transcriptome	This study
Rosaceae	Rosoideae	Potentilleae	Sibbaldia	Sibbaldia adpressa Bunge	2015.7.4	Inner Mongolia	HM1199	FDS	leaves	Transcriptome	This study
Rosaceae	Rosoideae	Potentilleae	Sibbaldia	Sibbaldia parviflora Willd.	2015.8.14	BUBG	HM1381	FDS	leaves and fruits	Transcriptome	This study
Rosaceae	Rosoideae	Potentilleae	Sibbaldianthe	Sibbaldianthe bifurca (L.) Kurtto & T.Erikss.	2015.8.15	BUBG	HM1386b	FDS	leaves	Transcriptome	This study
Rosaceae	Rosoideae	Roseae	Rosa	Rosa canina L.	2015.8.15	BUBG	HM1387	FDS	leaves	Transcriptome	This study
Rosaceae	Rosoideae	Roseae	Rosa	Rosa davurica Pall.	2015.7.4	Inner Mongolia	HM1223	FDS	leaves and fruits	Transcriptome	This study
Rosaceae	Rosoideae	Roseae	Rosa	Rosa multiflora Thunb.	2015.5.3	Hubei	XJ020	FDS	leaves	Transcriptome	This study
Rosaceae	Rosoideae	Roseae	Rosa	Rosa stellata Wooton	2015.8.16	BUBG	HM1398a	FDS	leaves	Transcriptome	This study
Rosaceae	Rosoideae	Rubeae	Rubus	Rubus corchorifolius L.f.	2015.2.11	WHBG	XYZ007	FDS	flower buds	Transcriptome	This study
Rosaceae	Rosoideae	Rubeae	Rubus	Rubus coreanus Miq.						Transcriptome	NCBI
Rosaceae	Rosoideae	Rubeae	Rubus	Rubus idaeus L.	2015.6.19	BBG	XYZ066	FDS	flower buds	Transcriptome	This study
Rosaceae	Rosoideae	Rubeae	Rubus	Rubus odoratus L.	2015.8.16	BUBG	HM1396	FDS	leaves and flower buds	Transcriptome	This study
Rosaceae	Rosoideae	Ulmarieae	Filipendula	Filipendula palmata (Pall.) Maxim.	2015.8.15	BUBG	HM1384	FDS	leaves and fruits	Transcriptome	This study
Rosaceae	Rosoideae	Ulmarieae	Filipendula	Filipendula rubra (Hill) B.L.Rob.	2015.8.15	BUBG	HM1384a	FDS	flower buds	Transcriptome	This study
Rosaceae	Rosoideae	Ulmarieae	Filipendula	Filipendula ulmaria (L.) Maxim.	2015.3.29	HBA	HM794		leaves	Transcriptome	This study
Rosaceae	Amygdaloideae	Amygdaleae	Maddenia	Maddenia hypoleuca Koehne	2015.7.12	Hubei	XJ101	FDS	leaves	Transcriptome	This study
Rosaceae	Amygdaloideae	Amygdaleae	Maddenia	Maddenia wilsonii Koehne	2015.8.16	BUBG	HM1393	FDS	leaves	Transcriptome	This study
Rosaceae	Amygdaloideae	Amygdaleae	Prunus	Prunus × yedoensis Matsum.	2014.10.15	Shanghai	XYZ013	FDS	leaves	Transcriptome	This study
Rosaceae	Amygdaloideae	Amygdaleae	Prunus	Prunus buergeriana Miq.	2015.3.29	Hubei	XYZ026	FDS	leaves	Transcriptome	This study
Rosaceae	Amygdaloideae	Amygdaleae	Prunus	Prunus sibirica L.	2015.3.29	Hubei	XJ015	FDS	flower buds	Transcriptome	This study
Rosaceae	Amygdaloideae	Amygdaleae	Prunus	Prunus dulcis (Mill.) D.A.Webb						Transcriptome	NCBI
Rosaceae	Amygdaloideae	Amygdaleae	Prunus	Prunus mume (Siebold) Siebold & Zucc.						Genome	Mei Genome Project website*
Rosaceae	Amygdaloideae	Amygdaleae	Prunus	Prunus persica (L.) Batsch						Genome	Phytozome
Rosaceae	Amygdaloideae	Amygdaleae	Prunus	Prunus salicina Lindl.	2015.7.19	Hubei	XYZ082	FDS	leaves	Transcriptome	This study
Rosaceae	Amygdaloideae	Amygdaleae	Prunus	Prunus spinulosa Siebold & Zucc.	2015.4.30	WHBG	XYZ027	FDS	leaves	Transcriptome	This study
Rosaceae	Amygdaloideae	Amygdaleae	Pygeum	Pygeum topengii Merr.	2015.5.16	Guangxi	XYZ054		leaves	Transcriptome	This study
Rosaceae	Amygdaloideae	Exochordeae	Exochorda	Exochorda racemosa (Lindl.) Rehder	2015.3.29	Hubei	XJ006	FDS	flower buds	Transcriptome	This study
Rosaceae	Amygdaloideae	Exochordeae	Oemleria	Oemleria cerasiformis (Torr. & A.Gray ex Hook. & Arn.) J.W.Landon	2015.4.21	UCB	WYQ-11		leaves	Transcriptome	This study
Rosaceae	Amygdaloideae	Exochordeae	Prinsepia	Prinsepia uniflora Batalin	2015.3.29	HBA	HM807		leaves	Transcriptome	This study
Rosaceae	Amygdaloideae	Exochordeae	Prinsepia	Prinsepia utilis Royle	2015.2.11	WHBG	XYZ001	FDS	leaves	Transcriptome	This study
Rosaceae	Amygdaloideae	Gillenieae	Gillenia	Gillenia stipulata Trel. ex Branner & Coville	2015.5.1	NA	HM962	FDS	leaves and flower buds	Transcriptome	This study
Rosaceae	Amygdaloideae	Gillenieae	Gillenia	Gillenia trifoliata (L.) Moench	2015.5.1	USBG	HM933	FDS	leaves and flower buds	Transcriptome	This study
Rosaceae	Amygdaloideae	Kerrieae	Coleogyne	Coleogyne ramosissima Torr.	2015.4.27	JT	HM918	FDS	leaves and flower buds	Transcriptome	This study
Rosaceae	Amygdaloideae	Kerrieae	Kerria	Kerria japonica (L.) DC.	2014.10.15	Shanghai	XYZ011	FDS	leaves	Transcriptome	This study
Rosaceae	Amygdaloideae	Kerrieae	Neviusia	Neviusia alabamensis A.Gray	2015.5.1	NA	HM961		leaves and flower buds	Transcriptome	This study
Rosaceae	Amygdaloideae	Kerrieae	Neviusia	Neviusia cliftonii Shevock, Ertter & D.W.Taylor	2015.6.5	UCB	WYQ-10A	FDS	leaves	Transcriptome	This study
Rosaceae	Amygdaloideae	Kerrieae	Rhodotypos	Rhodotypos scandens (Thunb.) Makino	2015.5.1	NA	HM935		leaves	Transcriptome	This study
Rosaceae	Amygdaloideae	Lyonothamneae	Lyonothamnus	Lyonothamnus floribundus A.Gray	2015.6.24	UCB	WYQ-9A	FDS	leaves	Transcriptome	This study
Rosaceae	Amygdaloideae	Maleae	Amelanchier	Amelanchier alnifolia (Nutt.) Nutt. ex M.Roem.	2015.5.3	PSA	HM976	FDS	leaves	Transcriptome	This study
Rosaceae	Amygdaloideae	Maleae	Chaenomeles	Chaenomeles japonica (Thunb.) Lindl. ex Spach	2015.4.1	HBA	HM809		leaves	Transcriptome	This study
Rosaceae	Amygdaloideae	Maleae	Crataegus	Crataegus cuneata Siebold & Zucc.	2015.4.29	Hubei	XJC	FDS	flower buds	Transcriptome	This study
Rosaceae	Amygdaloideae	Maleae	Cydonia	Cydonia oblonga Mill.	2015.5.14	BBG	XYZ052	FDS	leaves	Transcriptome	This study
Rosaceae	Amygdaloideae	Maleae	Docynia	Docynia delavayi (Franch.) C.K.Schneid.	2015.7.13	Yunnan	XYZ080	FDS	leaves	Transcriptome	This study
Rosaceae	Amygdaloideae	Maleae	Eriobotrya	Eriobotrya japonica (Thunb.) Lindl.	2015.2.11	WHBG	xyz005	FDS	leaves	Transcriptome	This study
Rosaceae	Amygdaloideae	Maleae	Eriolobus	Eriolobus trilobatus (Labill. ex Poir.) M. Roem.	2015.8.31	Arnold	127-2009*A	FDS	leaves	Transcriptome	This study
Rosaceae	Amygdaloideae	Maleae	Kageneckia	Kageneckia oblonga Ruiz & Pav.	2015.4.21	UCB	WYQ-8		leaves	Transcriptome	This study
Rosaceae	Amygdaloideae	Maleae	Malacomeles	Malacomeles denticulata (Kunth) G.N.Jones	2015.6.5	UCB	WYQ-14A	FDS	leaves	Transcriptome	This study
Rosaceae	Amygdaloideae	Maleae	Malus	Malus baccata (L.) Borkh.	2015.7.12	Hubei	XJ102	FDS	leaves and fruits	Transcriptome	This study
Rosaceae	Amygdaloideae	Maleae	Malus	Malus domestica Borkh.						Genome	Phytozome
Rosaceae	Amygdaloideae	Maleae	Mespilus	Mespilus germanica L.	2015.4.1	HBA	HM830		leaves	Transcriptome	This study
Rosaceae	Amygdaloideae	Maleae	Photinia	Photinia villosa (Thunb.) DC.	2015.5.24	HBA	HM1072	FDS	leaves and flower buds	Transcriptome	This study
Rosaceae	Amygdaloideae	Maleae	Pseudocydonia	Pseudocydonia sinensis (Dum.Cours.) C.K.Schneid.	2015.2.11	WHBG	XYZ022	FDS	leaves	Transcriptome	This study
Rosaceae	Amygdaloideae	Maleae	Pyrus	Pyrus betulifolia Bunge	2015.3.29	Hubei	XJ010	FDS	leaves	Transcriptome	This study
Rosaceae	Amygdaloideae	Maleae	Pyrus	Pyrus bretschneideri Rehder						Genome	Pear Genome Project website*
Rosaceae	Amygdaloideae	Maleae	Rhaphiolepis	Rhaphiolepis indica var. umbellata (Thunb.) H.Ohashi	2015.7.19	BBG	HM1227	FDS	leaves	Transcriptome	This study
Rosaceae	Amygdaloideae	Maleae	Sorbus	Sorbus alnifolia (Siebold & Zucc.) K.Koch	2015.5.3	PSA	HM983	FDS	leaves	Transcriptome	This study
Rosaceae	Amygdaloideae	Maleae	Sorbus	Sorbus aria (L.) Crantz	2015.4.21	UCB	WYQ-17		leaves	Transcriptome	This study
Rosaceae	Amygdaloideae	Maleae	Sorbus	Sorbus aucuparia L.	2015.8.16	BUBG	HM1392	FDS	leaves	Transcriptome	This study
Rosaceae	Amygdaloideae	Maleae	Sorbus	Sorbus commixta Hedl.	2015.5.10	Hubei	XYZ039	FDS	leaves and flower buds	Transcriptome	This study
Rosaceae	Amygdaloideae	Maleae	Sorbus	Sorbus keissleri (C.K.Schneid.) Rehder	2015.4.30	WHBG	XYZ025	FDS	leaves and flower buds	Transcriptome	This study
Rosaceae	Amygdaloideae	Maleae	Sorbus	Sorbus torminalis (L.) Crantz	2015.8.31	Arnold	138-2002*c	FDS	leaves	Transcriptome	This study
Rosaceae	Amygdaloideae	Maleae	Stranvaesia	Stranvaesia amphidoxa C.K.Schneid.	2015.4.30	WHBG	XYZ019	FDS	leaves	Transcriptome	This study
Rosaceae	Amygdaloideae	Maleae	Vauquelinia	Vauquelinia californica (Torr.) Sarg.	2015.5.1	USBG	HM931	FDS	leaves	Transcriptome	This study
Rosaceae	Amygdaloideae	Neillieae	Neillia	Neillia affinis Hemsl.	2015.8.16	BUBG	HM1395	FDS	leaves	Transcriptome	This study
Rosaceae	Amygdaloideae	Neillieae	Neillia	Neillia sinensis Oliv.	2015.4.30	WHBG	XYZ021	FDS	leaves	Transcriptome	This study
Rosaceae	Amygdaloideae	Neillieae	Physocarpus	Physocarpus opulifolius (L.) Maxim.	2015.4.25	SHBG	XYZ016	FDS	leaves	Transcriptome	This study
Rosaceae	Amygdaloideae	Neillieae	Stephanandra	Stephanandra chinensis Hance	2014.10.19	Hubei	XYZ014	FDS	leaves	Transcriptome	This study
Rosaceae	Amygdaloideae	Neillieae	Stephanandra	Stephanandra tanakae Franch. & Sav.	2015.3.29	HBA	HM803		leaves	Transcriptome	This study
Rosaceae	Amygdaloideae	Sorbarieae	Adenostoma	Adenostoma fasciculatum Hook. & Arn.	2015.6.24	UCB	WYQ-2B	FDS	leaves	Transcriptome	This study
Rosaceae	Amygdaloideae	Sorbarieae	Chamaebatiaria	Chamaebatiaria millefolium (Torr.) Maxim.	2015.7.20	CA	HM1264		leaves	Transcriptome	This study
Rosaceae	Amygdaloideae	Sorbarieae	Sorbaria	Sorbaria sorbifolia (L.) A.Braun	2015.6.5	PSA	HM1085	FDS	leaves and flower buds	Transcriptome	This study
Rosaceae	Amygdaloideae	Sorbarieae	Sorbaria	Sorbaria tomentosa (Lindl.) Rehder	2015.4.1	HBA	HM837		leaves	Transcriptome	This study
Rosaceae	Amygdaloideae	Spiraeeae	Aruncus	Aruncus dioicus (Walter) Fernald	2015.5.24	HBA	HM1078	FDS	leaves and flower buds	Transcriptome	This study
Rosaceae	Amygdaloideae	Spiraeeae	Holodiscus	Holodiscus discolor (Pursh) Maxim.	2015.4.1	HBA	HM832		leaves	Transcriptome	This study
Rosaceae	Amygdaloideae	Spiraeeae	Petrophytum	Petrophytum caespitosum (Nutt. ex Torr. & A.Gray) Rydb.	2015.8.15	BUBG	HM1385	FDS	leaves and flower buds	Transcriptome	This study
Rosaceae	Amygdaloideae	Spiraeeae	Sibiraea	Sibiraea laevigata (L.) Maxim.	2015.7.4	Inner Mongolia	HM1225	FDS	leaves	Transcriptome	This study
Rosaceae	Amygdaloideae	Spiraeeae	Sibiraea	Sibiraea tomentosa Diels	2015.7.13	Yunnan	XYZ081	FDS	leaves	Transcriptome	This study
Rosaceae	Amygdaloideae	Spiraeeae	Spiraea	Spiraea japonica L.f.	2014.10.15	Shanghai	XYZ010	FDS	leaves	Transcriptome	This study
Rosaceae	Amygdaloideae	Spiraeeae	Spiraea	Spiraea thunbergii Siebold ex Blume	2015.3.29	HBA	HM800		leaves	Transcriptome	This study
Outgroups
Order	Family			Species	Sampling date	Sampling places	Voucher		Tissue	Kind of data	Sources
Rosales	Elaeagnaceae			Hippophae rhamnoides L.	2015.9.19	Gansu	HM1515	FDS	leaves	Transcriptome	This study
Rosales	Moraceae			Broussonetia papyrifera (L.) L'Hér. ex Vent.	2014.12.07	YBG	M25		leaves	Transcriptome	This study
Rosales	Moraceae			Ficus carica L.	2015.10.14	Shanghai	XYZ084	FDS	leaves	Transcriptome	This study
Rosales	Moraceae			Morus alba L.	2015.10.14	Shanghai	XYZ085	FDS	leaves	Transcriptome	This study
Rosales	Rhamnaceae			Ziziphus jujuba Mill.	2015.10.14	Shanghai	XYZ087	FDS	leaves	Transcriptome	This study
Rosales	Urticaceae			Elatostema involucratum Franch. & Sav.	2014.12.07	YBG	M3		leaves	Transcriptome	This study
Rosales	Urticaceae			Pilea pumila (L.) A. Gray	2015.9.19	Gansu	HM1560	FDS	leaves	Transcriptome	This study
Rosales	Urticaceae			Urtica fissa E. Pritz.	2015.9.19	Gansu	HM1558	FDS	leaves	Transcriptome	This study
Fabales	Fabaceae			Glycine max						Genome	Phytozome
Fabales	Fabaceae			Medicago truncatala						Genome	Phytozome
Fabales	Fabaceae			Phaseolus vulgaris						Genome	Phytozome
Fagales	Betulaceae			Corylus avellana						Transcriptome	NCBI
Fagales	Fagaceae			Cyclobalanopsis glauca						Transcriptome	Huang et al. (2016)
Fagales	Juglandaceae			Juglans regia						Transcriptome	NCBI
Fagales	Myricaceae			Myrica rubra						Transcriptome	NCBI
Saxifragales	Altingiaceae			Liquidambar formosana						Transcriptome	NCBI
Saxifragales	Cercidiphyllaceae			Cercidiphyllum japonicum						Transcriptome	Huang et al. (2016)
Saxifragales	Paeoniaceae			Paeonia lactiflora						Transcriptome	NCBI
Caryophyllales	Amaranthaceae			Alternanthera philoxeroides						Transcriptome	NCBI
Caryophyllales	Nyctaginaceae			Mirabilis jalapa						Transcriptome	NCBI
Caryophyllales	Phytolaccaceae			Ercilla volubilis						Transcriptome	NCBI
Ranunculales	Berberidaceae			Nandina domestica						Transcriptome	NCBI
Ranunculales	Papaveraceae			Eschscholzia californica						Transcriptome	NCBI
Laurales	Calycanthaceae			Chimonanthus praecox						Transcriptome	Zeng et al. (2014)
						Abbreviation of sampling places
						Arnold=Arnold Arboretum
						HBA=Hortus Botanicus Amsterdam
						BBG=Beijing Botanical Garden
						BUBG=Bonn University Botanical Gardens
						JT=Joshua Tree National Park
						LWG=Longwood Garden
						NA=National Arboretum
						PSA=Penn State Arboretum
						SHBG=Shanghai Botanical Garden
						SI=Smithsonian Institution
						UCB=UC Botanical Garden at Berkeley
						USBG=United States Botanical Garden
						WHBG=Wuhan Botanical Garden
						YBG=Yanshan Botanical Garden
FDS: Fudan Herbarium in Shanghai
*Mei Genome Project website: http://prunusmumegenome.bjfu.edu.cn/
*Pear Genome Project website: http://peargenome.njau.edu.cn/
Huang CH, Sun R, Hu Y, Zeng L, Zhang N, Cai L, Zhang Q, Koch MA, Al-Shehbaz I, Edger PP, et al. 2016. Resolution of Brassicaceae phylogeny using nuclear genes uncovers nested radiations and supports convergent morphological evolution. Mol Biol Evol. 33:394-412.
Zeng L, Zhang Q, Sun R, Kong H, Zhang N, Ma H. 2014. Resolution of deep angiosperm phylogeny using conserved nuclear genes and estimates of early divergence times. Nat Commun. 5:4956.

## Sheet: Table S2
Table S2. Information on transcriptomes generated in this study.
Family	Subfamilies	Tribes	Genera	Species	Voucher	Number of reads	Number of contigs	Percent GC	Contig N50	Medium contig length	Average contig length	Length range of contigs
Rosaceae	Dryadoideae	Dryadeae	Cercocarpus	Cercocarpus betuloides Nutt. ex Torr. & A.Gray	WYQ-25A	42322520	27404	44.36	1299	759	1002.14	300-11409
Rosaceae	Dryadoideae	Dryadeae	Cercocarpus	Cercocarpus montanus var. glaber (S.Watson) F.L.Martin	WYQ-3A	32222048	23553	44.65	1422	867	1090.39	300-12264
Rosaceae	Dryadoideae	Dryadeae	Chamaebatia	Chamaebatia australis (Brandegee) Abrams	HM749	25567176	21534	44.71	1251	735	962.44	300-11961
Rosaceae	Dryadoideae	Dryadeae	Dryas	Dryas octopetala L.	HM825	30190612	35592	44.78	894	561	746.09	300-11010
Rosaceae	Dryadoideae	Dryadeae	Purshia	Purshia mexicana (D.Don) Henr.	WYQ-15	44554580	31404	44.92	726	516	644.16	300-11724
Rosaceae	Dryadoideae	Dryadeae	Purshia	Purshia stansburyana (Torr.) Henrickson	HM901	17145144	21309	44.72	1185	696	922.18	300-6339
Rosaceae	Rosoideae	Agrimonieae	Acaena	Acaena glabra Buchanan	HM1383	21447648	36326	45.14	1092	654	872.3	300-14418
Rosaceae	Rosoideae	Agrimonieae	Acaena	Acaena magellanica (Lam.) Vahl	HM1025	51193134	44563	45.32	1104	684	889.79	300-7500
Rosaceae	Rosoideae	Agrimonieae	Acaena	Acaena microphylla Hook.f.	HM1383a	20405252	46926	45.51	1086	651	863.46	300-8031
Rosaceae	Rosoideae	Agrimonieae	Agrimonia	Agrimonia pilosa Ledeb.	XYZ060	31899166	36980	45.41	1068	648	845.67	300-15288
Rosaceae	Rosoideae	Agrimonieae	Cliffortia	Cliffortia repens Schltr.	Y581/Yi15038	15046322	48420	44.69	531	417	528.17	300-11298
Rosaceae	Rosoideae	Agrimonieae	Hagenia	Hagenia abyssinica (Bruce ex Steud.) J.F.Gmel.	Y578	15022604	38148	46.14	486	408	491.27	300-15243
Rosaceae	Rosoideae	Agrimonieae	Leucosidea	Leucosidea sericea Eckl. & Zeyh.	HM1390	32534040	48539	45.55	1098	687	890.47	300-7608
Rosaceae	Rosoideae	Agrimonieae	Margyricarpus	Margyricarpus pinnatus (Lam.) Kuntze	WYQ-12A-2	30743556	43687	45.15	1164	708	926.37	300-15366
Rosaceae	Rosoideae	Agrimonieae	Polylepis	Polylepis australis Bitter	HM1389	29974984	34586	45.28	1197	744	953.9	300-13425
Rosaceae	Rosoideae	Agrimonieae	Polylepis	Polylepis besseri Hieron.	HM1389a	31088394	39425	45.34	1041	624	841.81	300-11679
Rosaceae	Rosoideae	Agrimonieae	Sanguisorba	Sanguisorba officinalis L.	XJA	24070324	33827	45.63	1146	672	898.8	300-9930
Rosaceae	Rosoideae	Agrimonieae	Sarcopoterium	Sarcopoterium spinosum (L.) Spach	HM1614	33106480	49230	45.16	786	510	678.69	300-10041
Rosaceae	Rosoideae	Agrimonieae	Spenceria	Spenceria ramalana Trimen	XYZ079	24539246	25114	45.18	1218	696	941.31	300-15348
Rosaceae	Rosoideae	Colurieae	Acomastylis	Acomastylis elata (Wall. ex G.Don) F.Bolle	XYZ083	22167941	46212	45.36	1029	645	842.34	300-9093
Rosaceae	Rosoideae	Colurieae	Coluria	Coluria henryi Batalin	XYZ034	26366020	28297	45.03	1155	666	901.37	300-11418
Rosaceae	Rosoideae	Colurieae	Fallugia	Fallugia paradoxa (D.Don) Endl. ex Torr.	WYQ-13A	45711456	33535	45.48	1221	726	953.4	300-9192
Rosaceae	Rosoideae	Colurieae	Geum	Geum aleppicum Jacq.	XYZ061	13162138	36283	45.89	1050	630	834.74	300-6822
Rosaceae	Rosoideae	Colurieae	Geum	Geum macrophyllum Willd.	HM796	26037636	42758	45.83	762	534	667.5	300-12438
Rosaceae	Rosoideae	Colurieae	Geum	Geum triflorum Pursh	HM1402	12042831	34828	45.76	1107	672	876.33	300-11313
Rosaceae	Rosoideae	Colurieae	Taihangia	Taihangia rupestris T.T.Yu & C.L.Li	XYZ055	27200320	24931	45.15	1107	630	863.64	300-13017
Rosaceae	Rosoideae	Colurieae	Waldsteinia	Waldsteinia geoides Willd.	HM804	28363300	32120	45.25	834	546	709.53	300-3255
Rosaceae	Rosoideae	Potentilleae	Alchemilla	Alchemilla alpina L.	HM1382	31085268	53035	46.38	888	570	753.18	300-15297
Rosaceae	Rosoideae	Potentilleae	Alchemilla	Alchemilla fissa Günther & Schummel	HM1382a	12107300	37788	46.63	951	609	785.17	300-9258
Rosaceae	Rosoideae	Potentilleae	Chamaerhodos	Chamaerhodos altaica (Laxm.) Bunge	HM1200	26287636	25016	45.3	1260	756	982.25	300-16338
Rosaceae	Rosoideae	Potentilleae	Chamaerhodos	Chamaerhodos erecta (L.) Bunge	HM1187	37231982	34804	44.44	1242	714	953.13	300-15405
Rosaceae	Rosoideae	Potentilleae	Comarum	Comarum palustre L.	HM1068	30781142	26003	45.48	1173	603	871.41	300-10113
Rosaceae	Rosoideae	Potentilleae	Dasiphora	Dasiphora glabra (G.Lodd.) Soj k	HM1031	26341310	27831	45.54	1134	618	870.77	300-12252
Rosaceae	Rosoideae	Potentilleae	Drymocallis	Drymocallis arguta (Pursh) Rydb.	HM1386	11057450	24018	45.68	1260	720	962.8	300-13020
Rosaceae	Rosoideae	Potentilleae	Drymocallis	Drymocallis glandulosa (Lindl.) Rydb.	WYQ-5	102770184	36859	45.15	1251	720	964.42	300-11661
Rosaceae	Rosoideae	Potentilleae	Duchesnea	Duchesnea indica (Jacks.) Focke	XJ021	28405862	35955	45.39	1017	621	820.82	300-8382
Rosaceae	Rosoideae	Potentilleae	Fragaria	Fragaria × ananassa (Duchesne ex Weston) Duchesne ex Rozier	XYZ046	24665778	28191	45.44	1143	663	893.03	300-9975
Rosaceae	Rosoideae	Potentilleae	Horkelia	Horkelia californica Cham. & Schltdl.	WYQ-7	83564442	39763	45.35	999	591	805.07	300-6798
Rosaceae	Rosoideae	Potentilleae	Horkeliella	Horkeliella purpurascens (S.Watson) Rydb.	HM1613	41418046	46062	45.5	843	525	712.5	300-11718
Rosaceae	Rosoideae	Potentilleae	Potaninia	Potaninia mongolica Maxim.	XYZ048	64992392	26723	45.57	1161	630	880.54	300-11997
Rosaceae	Rosoideae	Potentilleae	Potentilla	Potentilla aurea L.	HM1386a	12458032	25778	45.44	1224	717	948.15	300-12453
Rosaceae	Rosoideae	Potentilleae	Potentilla	Potentilla erecta (L.) Raeusch.	HM1075	24302412	31610	45.41	1149	675	899.98	300-8292
Rosaceae	Rosoideae	Potentilleae	Potentilla	Potentilla freyniana Bornm.	XJ001	25324492	32077	45.46	1197	705	932.53	300-7041
Rosaceae	Rosoideae	Potentilleae	Potentilla	Potentilla nitida L.	HM1386d	32681484	40769	45.46	1173	681	916.86	300-10983
Rosaceae	Rosoideae	Potentilleae	Potentilla	Potentilla recta L.	HM1091	34241598	34694	45.45	1164	684	912.36	300-7950
Rosaceae	Rosoideae	Potentilleae	Potentilla	Sibbaldianthe bifurca (L.) Kurtto & T.Erikss.	HM1386b	20240678	32029	45.52	1137	657	894.21	300-15402
Rosaceae	Rosoideae	Potentilleae	Sibbaldia	Sibbaldia adpressa Bunge	HM1199	33400026	31805	45.44	1251	729	964.95	300-13020
Rosaceae	Rosoideae	Potentilleae	Sibbaldia	Sibbaldia parviflora Willd.	HM1381	30545132	31091	45.15	1257	729	974.19	300-15804
Rosaceae	Rosoideae	Roseae	Rosa	Rosa canina L.	HM1387	13782779	23188	45.34	1059	603	839.22	300-7794
Rosaceae	Rosoideae	Roseae	Rosa	Rosa davurica Pall.	HM1223	16017300	24594	45.27	1266	726	963.9	300-7650
Rosaceae	Rosoideae	Roseae	Rosa	Rosa multiflora Thunb.	XJ020	28540860	28498	45.26	1191	711	927.55	300-10128
Rosaceae	Rosoideae	Roseae	Rosa	Rosa stellata Wooton	HM1398a	13553827	25459	45.44	1236	714	947.21	300-15294
Rosaceae	Rosoideae	Rubeae	Rubus	Rubus corchorifolius L.f.	XYZ007	21491320	29337	44.73	1224	729	946.16	300-16341
Rosaceae	Rosoideae	Rubeae	Rubus	Rubus idaeus L.	XYZ066	13337801	33473	44.8	1158	630	881.91	300-6831
Rosaceae	Rosoideae	Rubeae	Rubus	Rubus odoratus L.	HM1396	16048301	27495	44.93	1278	732	973.83	300-8247
Rosaceae	Rosoideae	Ulmarieae	Filipendula	Filipendula palmata (Pall.) Maxim.	HM1384	20591436	31739	45.52	993	585	796.78	300-11718
Rosaceae	Rosoideae	Ulmarieae	Filipendula	Filipendula rubra (Hill) B.L.Rob.	HM1384a	22319661	36498	44.87	1065	616.5	845.25	300-11535
Rosaceae	Rosoideae	Ulmarieae	Filipendula	Filipendula ulmaria (L.) Maxim.	HM794	23041612	35902	44.67	1077	651	867.54	300-8952
Rosaceae	Amygdaloideae	Amygdaleae	Maddenia	Maddenia hypoleuca Koehne	XJ101	27284170	26969	45.07	888	543	737.73	300-9570
Rosaceae	Amygdaloideae	Amygdaleae	Maddenia	Maddenia wilsonii Koehne	HM1393	16032908	27784	44.71	1197	708	937.98	300-7605
Rosaceae	Amygdaloideae	Amygdaleae	Prunus	Prunus × yedoensis Matsum.	XYZ013	71111718	29109	44.83	1272	765	986.78	300-11274
Rosaceae	Amygdaloideae	Amygdaleae	Prunus	Prunus buergeriana Miq.	XYZ026	27013556	33819	44.84	1182	714	931.45	300-15321
Rosaceae	Amygdaloideae	Amygdaleae	Prunus	Prunus sibirica L.	XJ015	25486254	29554	44.84	1140	693	909.58	300-15321
Rosaceae	Amygdaloideae	Amygdaleae	Prunus	Prunus spinulosa Siebold & Zucc.	XYZ027	24269398	22038	44.84	1215	753	961.94	300-13023
Rosaceae	Amygdaloideae	Amygdaleae	Prunus	Prunus salicina Lindl.	XYZ082	49302014	32215	44.59	1254	729	969.3	300-6801
Rosaceae	Amygdaloideae	Amygdaleae	Pygeum	Pygeum topengii Merr.	XYZ054	53092700	32553	45.13	990	513	767.42	300-13548
Rosaceae	Amygdaloideae	Exochordeae	Exochorda	Exochorda racemosa (Lindl.) Rehder	XJ006	25604984	29586	45.13	1221	720	946.17	300-15333
Rosaceae	Amygdaloideae	Exochordeae	Oemleria	Oemleria cerasiformis (Torr. & A.Gray ex Hook. & Arn.) J.W.Landon	WYQ-11	51470814	31748	45.31	864	567	729.76	300-16248
Rosaceae	Amygdaloideae	Exochordeae	Prinsepia	Prinsepia uniflora Batalin	HM807	26219518	51808	44.97	798	537	695.5	300-16158
Rosaceae	Amygdaloideae	Exochordeae	Prinsepia	Prinsepia utilis Royle	XYZ001	23259044	27703	44.87	1170	687	912.09	300-11679
Rosaceae	Amygdaloideae	Gillenieae	Gillenia	Gillenia stipulata Trel. ex Branner & Coville	HM962	35154958	25848	45.63	1365	816	1056.61	300-11712
Rosaceae	Amygdaloideae	Gillenieae	Gillenia	Gillenia trifoliata (L.) Moench	HM933	48034636	24517	46.05	1188	651	906.95	300-8292
Rosaceae	Amygdaloideae	Kerrieae	Coleogyne	Coleogyne ramosissima Torr.	HM918	28525176	28404	45.45	1233	708	945.44	300-5358
Rosaceae	Amygdaloideae	Kerrieae	Kerria	Kerria japonica (L.) DC.	XYZ011	93900512	32023	44.81	1296	780	1003.59	300-7821
Rosaceae	Amygdaloideae	Kerrieae	Neviusia	Neviusia alabamensis A.Gray	HM961	63004518	26670	45.35	1296	774	995.1	300-10467
Rosaceae	Amygdaloideae	Kerrieae	Neviusia	Neviusia cliftonii Shevock, Ertter & D.W.Taylor	WYQ-10A	45138652	31202	44.95	1278	747	985.77	300-14328
Rosaceae	Amygdaloideae	Kerrieae	Rhodotypos	Rhodotypos scandens (Thunb.) Makino	HM935	59650610	24701	45	1290	741	991.43	300-13017
Rosaceae	Amygdaloideae	Lyonothamneae	Lyonothamnus	Lyonothamnus floribundus A.Gray	WYQ-9A	37644106	36741	45.58	1098	669	874.84	300-15330
Rosaceae	Amygdaloideae	Maleae	Amelanchier	Amelanchier alnifolia (Nutt.) Nutt. ex M.Roem.	HM976	62252668	26141	46.03	984	522	770.23	300-5799
Rosaceae	Amygdaloideae	Maleae	Chaenomeles	Chaenomeles japonica (Thunb.) Lindl. ex Spach	HM809	28042390	23932	46	1173	618	880.53	300-7029
Rosaceae	Amygdaloideae	Maleae	Crataegus	Crataegus cuneata Siebold & Zucc.	XJC	27790602	37472	45.99	1212	747	954.48	300-16572
Rosaceae	Amygdaloideae	Maleae	Cydonia	Cydonia oblonga Mill.	XYZ052	49350216	29841	45.76	1149	579	853.78	300-13431
Rosaceae	Amygdaloideae	Maleae	Docynia	Docynia delavayi (Franch.) C.K.Schneid.	XYZ080	26085110	30323	45.73	1203	726	942.38	300-16290
Rosaceae	Amygdaloideae	Maleae	Eriobotrya	Eriobotrya japonica (Thunb.) Lindl.	xyz005	23052636	37987	45.76	1317	777	1002.29	300-11196
Rosaceae	Amygdaloideae	Maleae	Eriolobus	Eriolobus trilobatus (Labill. ex Poir.) M. Roem.	127-2009*A	17378881	24833	45.67	1161	708	910.14	300-15312
Rosaceae	Amygdaloideae	Maleae	Kageneckia	Kageneckia oblonga Ruiz & Pav.	WYQ-8	53060846	41099	46.08	843	558	713.63	300-6693
Rosaceae	Amygdaloideae	Maleae	Malacomeles	Malacomeles denticulata (Kunth) G.N.Jones	WYQ-14A	30005854	38896	45.68	1143	696	906.88	300-14484
Rosaceae	Amygdaloideae	Maleae	Malus	Malus baccata (L.) Borkh.	XJ102	30217004	30013	45.99	1140	699	908.64	300-10851
Rosaceae	Amygdaloideae	Maleae	Mespilus	Mespilus germanica L.	HM830	24145738	35820	45.8	1209	729	945.11	300-13023
Rosaceae	Amygdaloideae	Maleae	Photinia	Photinia villosa (Thunb.) DC.	HM1072	14514882	33573	46.03	1227	753	962.33	300-11586
Rosaceae	Amygdaloideae	Maleae	Pseudocydonia	Pseudocydonia sinensis (Dum.Cours.) C.K.Schneid.	XYZ022	23848010	33288	45.88	1194	729	941.56	300-15378
Rosaceae	Amygdaloideae	Maleae	Pyrus	Pyrus betulifolia Bunge	XJ010	27010606	36617	45.72	1632	1095	1318.44	300-12180
Rosaceae	Amygdaloideae	Maleae	Rhaphiolepis	Rhaphiolepis indica var. umbellata (Thunb.) H.Ohashi	HM1227	43887032	39204	45.61	1287	783	1006.32	300-15375
Rosaceae	Amygdaloideae	Maleae	Sorbus	Sorbus alnifolia (Siebold & Zucc.) K.Koch	HM983	61293820	38940	45.64	1164	687	912.56	300-12213
Rosaceae	Amygdaloideae	Maleae	Sorbus	Sorbus aria (L.) Crantz	WYQ-17	28669586	29494	46.17	1119	570	837.11	300-12141
Rosaceae	Amygdaloideae	Maleae	Sorbus	Sorbus aucuparia L.	HM1392	25741062	38881	45.73	1227	744	955.73	300-15738
Rosaceae	Amygdaloideae	Maleae	Sorbus	Sorbus commixta Hedl.	XYZ039	25924422	35911	45.79	1170	723	928.42	300-11547
Rosaceae	Amygdaloideae	Maleae	Sorbus	Sorbus keissleri (C.K.Schneid.) Rehder	XYZ025	28165350	30611	45.62	1221	747	960.86	300-11316
Rosaceae	Amygdaloideae	Maleae	Sorbus	Sorbus torminalis (L.) Crantz	138-2002*c	20741381	31426	45.74	1251	768	985.68	300-8532
Rosaceae	Amygdaloideae	Maleae	Stranvaesia	Stranvaesia amphidoxa C.K.Schneid.	XYZ019	27701618	33511	45.9	1182	729	938.43	300-11709
Rosaceae	Amygdaloideae	Maleae	Vauquelinia	Vauquelinia californica (Torr.) Sarg.	HM931	22852682	25558	45.95	1107	594	844.25	300-14322
Rosaceae	Amygdaloideae	Neillieae	Neillia	Neillia affinis Hemsl.	HM1395	23452046	27279	44.83	1269	759	982.89	300-15291
Rosaceae	Amygdaloideae	Neillieae	Neillia	Neillia sinensis Oliv.	XYZ021	25952428	28229	44.96	1245	732	963.6	300-5547
Rosaceae	Amygdaloideae	Neillieae	Physocarpus	Physocarpus opulifolius (L.) Maxim.	XYZ016	23036712	22144	44.97	1101	636	872.11	300-10515
Rosaceae	Amygdaloideae	Neillieae	Stephanandra	Stephanandra chinensis Hance	XYZ014	71649660	20532	45.42	1206	720	940.14	300-15066
Rosaceae	Amygdaloideae	Neillieae	Stephanandra	Stephanandra tanakae Franch. & Sav.	HM803	27258942	37220	45.01	801	534	694.79	300-10431
Rosaceae	Amygdaloideae	Sorbarieae	Adenostoma	Adenostoma fasciculatum Hook. & Arn.	WYQ-2B	38190588	29751	44.99	1215	726	950.24	300-15144
Rosaceae	Amygdaloideae	Sorbarieae	Chamaebatiaria	Chamaebatiaria millefolium (Torr.) Maxim.	HM1264	78838680	26331	45.31	1302	741	981.16	300-15384
Rosaceae	Amygdaloideae	Sorbarieae	Sorbaria	Sorbaria sorbifolia (L.) A.Braun	HM1085	41342510	32849	45.09	1185	699	931.6	300-11550
Rosaceae	Amygdaloideae	Sorbarieae	Sorbaria	Sorbaria tomentosa (Lindl.) Rehder	HM837	30197712	43334	45.39	759	516	674.54	300-11772
Rosaceae	Amygdaloideae	Spiraeeae	Aruncus	Aruncus dioicus (Walter) Fernald	HM1078	53605716	32292	45.33	1311	765	1012.76	300-8850
Rosaceae	Amygdaloideae	Spiraeeae	Holodiscus	Holodiscus discolor (Pursh) Maxim.	HM832	26916798	48429	45.82	918	588	761.94	300-10080
Rosaceae	Amygdaloideae	Spiraeeae	Petrophytum	Petrophytum caespitosum (Nutt. ex Torr. & A.Gray) Rydb.	HM1385	27381224	33943	45.47	1212	723	951.39	300-9564
Rosaceae	Amygdaloideae	Spiraeeae	Sibiraea	Sibiraea laevigata (L.) Maxim.	HM1225	22851750	27250	46.42	1218	708	942.54	300-8823
Rosaceae	Amygdaloideae	Spiraeeae	Sibiraea	Sibiraea tomentosa Diels	XYZ081	24706766	30773	46.33	1194	690	924.19	300-11088
Rosaceae	Amygdaloideae	Spiraeeae	Spiraea	Spiraea japonica L.f.	XYZ010	71415350	34195	46	1239	714	953.52	300-11658
Rosaceae	Amygdaloideae	Spiraeeae	Spiraea	Spiraea thunbergii Siebold ex Blume	HM800	21989574	33863	46.02	876	561	734.12	300-13005
Outgroups
Order	Family		Genera	Species	Voucher	Number of reads	Number of contigs	Percent GC	Contig N50	Medium contig length	Average contig length	Length range of contigs
Rosales	Elaeagnaceae		Hippophae	Hippophae rhamnoides L.	HM1515	21813417	44440	42.61	1116	633	861.23	300-7020
Rosales	Moraceae		Broussonetia	Broussonetia papyrifera (L.) L'Hér. ex Vent.	M25	20992639	29143	45.97	1251	720	953.77	300-10464
Rosales	Moraceae		Ficus	Ficus carica L.	XYZ084	51701472	67177	45.06	903	543	741.65	300-16353
Rosales	Moraceae		Morus	Morus alba L.	XYZ085	39801104	67177	45.06	903	543	741.65	300-13080
Rosales	Rhamnaceae		Ziziphus	Ziziphus jujuba Mill.	XYZ087	41161136	27985	43.51	1281	759	989.26	300-12654
Rosales	Urticaceae		Elatostema	Elatostema involucratum Franch. & Sav.	M3	17534151	34177	48.37	1050	600	824.59	300-13314
Rosales	Urticaceae		Pilea	Pilea pumila (L.) A. Gray	HM1560	37171872	33701	48.58	1038	585	809.4	300-12930
Rosales	Urticaceae		Urtica	Urtica fissa E. Pritz.	HM1558	64017666	36770	51.36	1002	576	793.29	300-12450

## Sheet: Table S3
Table S3. Information on the 882 selected nuclear genes.
ID of OG	Number of species	Length of alignment	Average length of species	Ratio of missing data	Percent of conserved sites	Percent of variable sites	Percent of parsimony sites
4430	142	1807	1401.58	22.4363	24.9585	75.0415	64.9142
4460	143	780	768.062	1.5305	23.8462	76.1538	64.359
4500	144	1083	964.089	10.9798	21.422	78.578	68.7904
4650	147	1878	1761.32	6.21288	27.476	72.524	62.6731
7360	119	1119	871.132	22.1508	31.4567	68.5433	55.7641
7390	146	2430	2182.05	10.2035	9.1358	90.8642	84.8971
11090	145	1905	1737.61	8.78676	32.8609	67.1391	58.3727
11560	144	1506	1388.34	7.81259	25.8964	74.1036	63.8114
16390	137	2412	2006.76	16.8009	12.4378	87.5622	77.9022
16420	138	3619	2799.45	22.6458	21.0832	78.9168	67.7535
16500	145	951	915.551	3.72755	44.2692	55.7308	48.6856
25290	138	1044	957.557	8.27997	26.5326	73.4674	64.6552
31930	148	2472	2261.6	8.51133	14.1586	85.8414	75.3236
32210	141	1143	1055.6	7.64642	42.6072	57.3928	49.3438
32320	148	1278	1196.58	6.37089	32.9421	67.0579	58.6072
32820	138	1509	1401.39	7.1315	22.7303	77.2697	69.3837
33020	147	1119	1067.68	4.58643	38.6953	61.3047	50.3128
42670	141	1347	1230.86	8.62211	27.7654	72.2346	61.6184
43390	131	1581	1307.57	17.2947	20.0506	79.9494	71.6635
43490	129	399	369.962	7.27774	20.3008	79.6992	68.9223
43530	141	1920	1563.86	18.549	23.8021	76.1979	66.4583
43580	145	1584	1342.24	15.2623	19.9495	80.0505	71.9066
43790	140	888	825.908	6.99229	24.4369	75.5631	68.6937
44200	123	413	390.992	5.32881	11.3801	88.6199	76.0291
44540	117	1107	962.723	13.0332	19.1509	80.8491	70.551
44750	144	1593	1429.64	10.2546	33.0822	66.9178	58.506
44790	148	2577	2405.76	6.64494	26.8529	73.1471	63.9891
44800	141	2387	1839.55	22.9348	17.8886	82.1114	71.4705
45330	137	1155	1078.62	6.6131	32.2944	67.7056	57.5758
45440	144	1611	1465.36	9.04059	17.0701	82.9299	73.2464
45800	137	2376	2121.58	10.7078	20.6229	79.3771	71.9697
46090	141	393	375.42	4.47339	22.3919	77.6081	64.8855
46130	146	1125	907.986	19.2901	30.3111	69.6889	60
46200	143	1209	1098.54	9.13665	28.0397	71.9603	60.2978
46700	146	1458	1368.87	6.11306	31.0014	68.9986	59.808
46750	142	1095	1022.65	6.60769	26.1187	73.8813	64.2922
47460	129	1371	998.183	27.1931	25.0182	74.9818	63.9679
47520	148	1236	1166.28	5.64078	37.8641	62.1359	54.3689
47610	125	1006	781	22.3658	18.9861	81.0139	72.4652
47910	148	1383	1349.78	2.40202	32.1041	67.8959	58.5683
47980	135	1565	1218.27	22.1553	22.9393	77.0607	62.5559
48030	146	2124	1988.47	6.38075	31.403	68.597	57.58
48200	121	1025	767.846	25.0882	23.2195	76.7805	58.7317
48210	137	2307	2020.17	12.4332	26.6147	73.3853	63.7625
48250	142	876	825.021	5.81954	31.7352	68.2648	58.5616
48860	146	1215	1171.4	3.58859	34.9794	65.0206	58.0247
51080	140	1713	1535.66	10.3525	27.7291	72.2709	62.0549
52610	128	1560	1356.62	13.037	25.4487	74.5513	65.7051
57620	145	1335	1265.98	5.17007	37.9026	62.0974	50.4869
57630	146	1428	1261.32	11.6724	29.3417	70.6583	60.9244
58070	147	1602	1563.14	2.42566	42.5718	57.4282	49.8127
58510	134	1401	1333.15	4.84318	31.0493	68.9507	61.6702
58540	146	2067	1870.34	9.51438	11.5627	88.4373	79.4388
58680	140	780	711.106	8.83261	19.4872	80.5128	70.8974
58800	147	1254	1119.72	10.7077	25.1196	74.8804	64.3541
58810	139	606	565.064	6.75514	21.2871	78.7129	71.4521
58860	136	672	646.696	3.76553	47.1726	52.8274	47.1726
58970	142	1847	1538.42	16.7069	7.95885	92.0411	83.5409
67210	145	963	928.408	3.59209	41.5369	58.4631	45.8982
67250	148	2370	2256.02	4.80928	20.8017	79.1983	71.1392
72860	140	2010	1611.31	19.8353	12.1393	87.8607	79.204
72870	146	996	923.25	7.30422	19.7791	80.2209	71.6867
74490	147	2577	2320.47	9.95461	33.9542	66.0458	56.3446
77110	121	1347	1049.63	22.0762	30.0668	69.9332	59.614
84440	142	1023	870.375	14.9194	39.3939	60.6061	50.5376
84710	142	1461	1399.58	4.20374	23.6824	76.3176	61.7385
84900	136	2618	2295.17	12.331	13.4072	86.5928	78.9916
84920	143	1518	1326.33	12.6264	16.2714	83.7286	75.2306
84930	147	4512	3862.07	14.4045	17.2429	82.7571	73.7367
84950	145	2796	2540.76	9.12893	20.8512	79.1488	71.2804
88550	144	873	825.719	5.4159	35.5097	64.4903	53.4937
89280	148	1203	1161.2	3.47465	29.4264	70.5736	61.7623
89340	134	2700	1718.13	36.3655	21.7407	78.2593	66.8148
89460	146	1143	1081.54	5.37703	26.5967	73.4033	62.2922
90260	145	1629	1531.43	5.98965	31.3689	68.6311	59.6071
90400	118	962	798.275	17.0192	25.1559	74.8441	67.4636
90530	144	1455	1344.41	7.60062	37.732	62.268	55.2577
91170	130	1374	1192.41	13.2162	28.0932	71.9068	61.5721
91190	140	950	815.514	14.1564	19.1579	80.8421	70.5263
91600	138	1488	1105.46	25.7085	7.66129	92.3387	86.0215
94270	147	1011	966.866	4.3654	27.6954	72.3046	60.0396
94480	143	1761	1540.94	12.496	11.1868	88.8132	79.1028
96060	141	972	871.007	10.3902	16.8724	83.1276	73.9712
96590	145	1233	1197	2.91971	36.4152	63.5848	55.15
96700	147	3513	3312.64	5.70327	53.6578	46.3422	40.2505
96910	145	1035	952.327	7.98777	17.8744	82.1256	72.7536
97070	140	1521	1466.89	3.55724	44.6417	55.3583	49.6384
97220	137	2800	2192.78	21.6865	20.3571	79.6429	71.2143
98090	146	4062	3614.21	11.0239	27.1787	72.8213	61.2014
98760	144	882	784.418	11.0637	25.9637	74.0363	62.0181
99620	143	2853	2415.19	15.3457	16.9295	83.0705	73.4665
100380	144	1116	1076.24	3.56275	30.2867	69.7133	60.4839
100450	146	1747	1467.99	15.9706	14.3102	85.6898	78.6491
101470	131	897	793.421	11.5473	24.3032	75.6968	66.7781
101500	147	1170	1136.03	2.90311	18.8889	81.1111	71.2821
101850	141	1074	907.762	15.4784	21.9739	78.0261	70.298
101960	121	750	694.171	7.4439	34.4	65.6	56.6667
102130	138	1305	1117.48	14.3695	22.069	77.931	69.1954
102700	141	1458	1208.35	17.1228	16.6667	83.3333	72.0165
102950	146	1149	1118.45	2.6586	42.0366	57.9634	48.2158
103280	139	1392	1134.79	18.4779	19.6121	80.3879	70.1868
104030	139	1242	1158.81	6.69819	38.8889	61.1111	53.0596
104210	146	1572	1495.58	4.86125	32.3155	67.6845	57.0611
104720	146	2112	1862.98	11.7907	26.2784	73.7216	61.411
105550	143	1326	1152.97	13.0488	19.3062	80.6938	70.1357
105570	143	1296	1233.48	4.82439	27.1605	72.8395	63.4259
105690	128	1146	1001.19	12.6359	12.6527	87.3473	76.4398
105910	140	3044	2153.31	29.2605	7.42444	92.5756	82.7858
106140	146	1245	1202.21	3.43699	42.6506	57.3494	51.5663
106730	146	1131	1082.78	4.26375	37.1353	62.8647	53.6693
106980	144	1074	967.973	9.8722	31.0987	68.9013	61.3594
107380	135	1548	1425.79	7.89481	30.0388	69.9612	59.6899
107940	139	1296	1080.11	16.6585	29.9383	70.0617	58.5648
109230	147	2205	1808.16	17.9972	9.93197	90.068	82.9025
109290	148	1209	1150.42	4.84533	25.8065	74.1935	63.5236
109340	148	1239	1103	10.9766	9.28168	90.7183	82.6473
109450	130	1476	1412.41	4.30833	43.3604	56.6396	48.8482
111220	137	1185	1063.1	10.2869	19.4093	80.5907	68.8608
111610	144	4542	3398.53	25.1754	23.3377	76.6623	65.0374
111620	147	4158	3546.54	14.7055	21.4526	78.5474	68.0616
111650	147	2010	1705.13	15.1678	12.0896	87.9104	79.1045
112340	141	2829	2680.07	5.26441	30.6115	69.3885	58.678
112510	141	1539	1360.91	11.5719	32.6836	67.3164	58.9994
112570	133	969	809.244	16.4866	29.3086	70.6914	59.2363
113090	130	1317	1109.43	15.7607	26.9552	73.0448	61.8071
113250	148	2673	2493.7	6.70782	22.2596	77.7404	67.2278
113380	138	936	792.064	15.3777	39.7436	60.2564	49.0385
113550	146	1290	1229.05	4.72502	26.8992	73.1008	63.2558
113600	137	1176	986.957	16.0751	18.7925	81.2075	73.9796
113650	148	3373	2447.23	27.4464	4.50637	95.4936	88.0225
114170	135	1380	1062.15	23.0324	31.4493	68.5507	58.2609
114270	138	1755	1663.33	5.22344	44.3305	55.6695	48.8319
114960	142	1068	1028.81	3.66924	46.8165	53.1835	47.0037
116420	130	1068	773.462	27.5785	29.588	70.412	60.2996
116510	140	1068	1013.51	5.10168	20.1311	79.8689	72.3783
117130	145	3255	2990.35	8.13066	24.8848	75.1152	67.1275
118570	120	1240	961.967	22.422	31.9355	68.0645	57.0968
118760	145	1260	1125.73	10.656	29.8413	70.1587	56.1905
120090	146	3030	2580.1	14.8481	19.3729	80.6271	69.967
120160	145	1434	1296.69	9.57504	29.9861	70.0139	59.4142
120550	145	1038	1011.15	2.58674	31.2139	68.7861	60.0193
121480	137	3201	2911.49	9.04439	30.7716	69.2284	57.5133
122160	147	984	919.289	6.57636	31.3008	68.6992	61.1789
122180	147	1275	1196.78	6.13502	24.8627	75.1373	68.4706
122240	142	2334	2118.88	9.21701	14.353	85.647	76.9923
122370	134	648	592.412	8.57843	29.6296	70.3704	59.7222
123200	139	1299	1152.38	11.2869	18.3988	81.6012	72.2864
123220	139	1104	992.007	10.1443	24.7283	75.2717	66.9384
123260	120	990	841.549	14.995	16.1616	83.8384	72.3232
123310	146	1410	1309.05	7.15929	18.227	81.773	71.7021
124270	146	1887	1688.53	10.5176	7.79014	92.2099	85.1086
124430	120	876	801.91	8.45778	34.2466	65.7534	52.7397
125040	145	789	740.776	6.1121	36.6286	63.3714	56.0203
125550	146	1347	1287.61	4.4092	30.8834	69.1166	60.8018
126600	110	1134	942.938	16.8485	16.0494	83.9506	70.8995
127540	138	2541	2171.85	14.5277	26.7218	73.2782	63.6364
127970	147	2142	1873.33	12.543	28.1979	71.8021	60.7376
128090	147	2268	2004.26	11.6287	25	75	64.6384
128150	147	1236	1171.29	5.23555	33.3333	66.6667	56.3916
128380	130	1572	1318.14	16.1491	20.9288	79.0712	67.6209
130580	145	813	768.075	5.52585	11.5621	88.4379	81.5498
132040	132	1974	1700.22	13.8695	29.4326	70.5674	61.5502
132900	141	1032	950.769	7.8712	14.3411	85.6589	75.969
132910	141	2583	2054.03	20.4787	20.9446	79.0554	70.1897
133010	147	3573	2822.05	21.0172	23.4257	76.5743	64.2317
133050	143	1083	1039.22	4.04241	20.6833	79.3167	70.5448
133080	141	594	581.098	2.17207	37.7104	62.2896	56.0606
133290	147	1863	1800.77	3.34057	27.2142	72.7858	61.46
133340	142	2955	2605.67	11.8218	37.6311	62.3689	51.3367
133560	147	2061	1945.35	5.6114	43.28	56.72	48.8113
134730	140	3009	2315.25	23.0559	10.3357	89.6643	81.9874
135250	140	2148	2035.86	5.22071	30.54	69.46	58.7058
135360	147	882	870.946	1.25325	40.2494	59.7506	49.093
135660	139	1224	1189.13	2.84905	37.0915	62.9085	51.3889
135960	129	810	604.573	25.3614	15.9259	84.0741	73.4568
136470	144	1524	1378.71	9.53376	21.7848	78.2152	69.5538
136670	148	1698	1649.28	2.86926	25.265	74.735	66.1366
136760	132	1798	1490.5	17.1023	11.2903	88.7097	79.3103
137670	131	1078	836.564	22.3967	21.1503	78.8497	69.2022
138920	130	1698	1439.23	15.2399	40.4594	59.5406	50.5889
139300	147	1491	1423.77	4.50893	34.8089	65.1911	55.5332
139320	139	1287	1204.81	6.38629	17.5602	82.4398	75.2137
139420	148	1461	1429.98	2.1232	46.8857	53.1143	45.859
139750	142	1308	1103.33	15.6473	36.7737	63.2263	52.9817
140450	140	1299	1185.74	8.71906	25.4042	74.5958	66.8206
140640	137	2352	2135.22	9.21671	18.0697	81.9303	73.682
140650	132	1956	1621.41	17.1058	17.2802	82.7198	72.0348
141630	139	1101	899.766	18.2774	19.8002	80.1998	68.7557
141700	137	1278	1221.04	4.45672	20.3443	79.6557	73.2394
141750	145	744	724.918	2.56474	23.6559	76.3441	61.5591
143860	142	1332	1201.38	9.80668	8.48348	91.5165	86.8619
144010	132	1284	1156.63	9.91944	26.4019	73.5981	63.4735
144160	140	1086	985.838	9.22302	23.849	76.151	65.4696
146570	142	1692	1376.73	18.633	20.331	79.669	68.7943
146800	139	1295	1068.45	17.4945	11.0425	88.9575	80.3089
146960	140	1512	1214.7	19.6629	16.336	83.664	72.2884
147960	131	2142	1717.74	19.8069	23.3427	76.6573	64.7059
148730	130	1635	1312.43	19.7289	33.8226	66.1774	54.0673
149230	136	2996	1987.01	33.678	30.4406	69.5594	55.9413
149750	148	1329	1243.84	6.40783	35.7412	64.2588	53.5741
151840	143	1591	1221.67	23.2138	25.77	74.23	60.2766
155380	123	1308	1074.96	17.8165	30.581	69.419	58.945
157000	145	1227	1159.65	5.48875	22.0049	77.9951	67.6447
157170	135	2091	1688.91	19.2294	34.9593	65.0407	53.7064
157190	144	2376	2067.35	12.9903	30.3872	69.6128	59.7222
157360	148	2415	2025.9	16.1118	24.4306	75.5694	65.5901
157980	133	1608	1434.76	10.7739	14.9876	85.0124	77.7985
158030	148	1524	1449.78	4.87008	28.2808	71.7192	62.1391
158360	148	1689	1616.28	4.30551	19.1237	80.8763	69.8638
158470	144	1608	1523.86	5.23283	32.7736	67.2264	55.6592
159680	141	1149	1051.24	8.50846	24.9782	75.0218	67.1889
161410	133	708	648.904	8.34693	34.4633	65.5367	55.5085
161650	142	1182	1098.71	7.04667	5.75296	94.247	86.4636
161800	130	1332	1164.95	12.541	37.3874	62.6126	55.3303
161900	147	1047	935.577	10.6421	18.0516	81.9484	72.1108
161960	117	970	721.521	25.6164	28.7629	71.2371	57.8351
162210	146	1615	1183.49	26.7191	18.0805	81.9195	71.7647
162940	146	1218	1149.61	5.6151	17.4056	82.5944	73.399
164710	133	2886	2120.5	26.5245	33.4719	66.5281	54.851
165220	124	3349	2719.74	18.7895	9.37593	90.6241	78.9191
165810	148	1194	1134.44	4.98827	14.6566	85.3434	79.062
165860	146	1404	1290.08	8.11388	25.1425	74.8575	64.8148
167150	136	2210	1783.14	19.3147	18.6878	81.3122	72.0814
167210	141	777	720.832	7.22881	21.879	78.121	67.1815
169120	98	1125	929.34	17.392	26.4889	73.5111	62.4889
172360	146	1521	1425.97	6.24767	27.6134	72.3866	61.5385
174640	128	3038	1924.74	36.6446	20.2436	79.7564	67.4786
174800	147	1266	1210.21	4.40695	41.6272	58.3728	50.5529
174820	144	1134	1009.07	11.0169	36.067	63.933	53.5273
175810	145	1422	1360.51	4.32418	17.2996	82.7004	74.0506
176070	134	1056	966.618	8.46424	23.7689	76.2311	58.5227
176590	146	915	888.243	2.92424	28.1967	71.8033	59.235
177200	144	1695	1619.53	4.45266	24.3658	75.6342	66.2537
177310	131	642	593.03	7.62771	42.6791	57.3209	51.2461
178200	124	1434	1198.14	16.4475	28.2427	71.7573	60.0418
178260	122	2056	1416.11	31.1229	21.8872	78.1128	64.3969
180070	147	2352	2015.84	14.2926	21.7262	78.2738	69.7704
182180	145	2037	1870.12	8.19232	16.8876	83.1124	74.7668
184420	142	4541	3790.79	16.5208	10.6805	89.3195	77.6041
192310	147	2130	2014.89	5.4041	27.7934	72.2066	62.5352
192420	122	2834	2218.05	21.7344	20.5011	79.4989	67.4312
193240	147	1953	1718.56	12.0042	21.5566	78.4434	68.4588
196270	139	1074	1018.99	5.1217	32.3091	67.6909	57.7281
196560	142	2314	1807.38	21.8939	12.4028	87.5972	80.9853
196640	145	2445	2240.78	8.35274	23.8855	76.1145	65.8487
196740	145	1896	1700.45	10.3139	28.7975	71.2025	60.0738
196920	133	1662	1528.29	8.04519	44.4043	55.5957	48.556
196960	139	1338	1252.66	6.37821	36.9955	63.0045	56.9507
197460	126	804	765.586	4.77787	19.2786	80.7214	71.1443
197840	121	705	644.976	8.5141	19.5745	80.4255	71.9149
198690	145	1596	1468.02	8.01877	23.1203	76.8797	66.2281
202060	131	531	495.541	6.67771	21.2806	78.7194	67.9849
202180	139	891	802.702	9.90997	25.8137	74.1863	65.3199
202190	145	1551	1459.9	5.87376	20.5029	79.4971	71.5667
202200	148	618	594.4	3.81877	27.8317	72.1683	61.4887
202350	142	1296	1146.09	11.5671	27.4691	72.5309	62.1142
205720	145	2655	2257.39	14.976	10.4708	89.5292	80.452
213140	142	1185	1029.12	13.154	14.1772	85.8228	78.8186
213160	148	1251	1201.72	3.93925	36.1311	63.8689	55.7954
213490	146	2406	2135.45	11.2447	27.473	72.527	64.0898
213620	139	1773	1472.51	16.9481	8.46024	91.5398	84.1512
218640	148	1440	1370.5	4.82639	29.7222	70.2778	63.5417
218710	140	2994	2672.66	10.7327	39.9466	60.0534	51.8704
218730	148	1290	1260.1	2.31783	35.1938	64.8062	55.7364
218740	145	960	912.02	4.99787	28.4375	71.5625	62.5
219170	146	1269	1187.98	6.38458	23.3255	76.6745	67.5335
219190	138	1101	974.143	11.522	22.8883	77.1117	64.5777
219950	147	1194	1153.71	3.37425	48.325	51.675	42.4623
232240	140	1209	1066.84	11.7586	16.5426	83.4574	72.5393
232350	122	1062	950.661	10.4839	13.7476	86.2524	77.6836
232360	141	1695	1372.53	19.0247	8.25959	91.7404	83.6578
232660	144	1326	1190.98	10.1825	16.5913	83.4087	73.454
234160	145	1350	1183.76	12.3144	34.3704	65.6296	55.1111
234320	142	2209	1741.59	21.1593	10.0951	89.9049	81.8017
236520	130	1074	949.114	11.6282	28.1192	71.8808	61.0801
238180	147	1839	1756.15	4.50529	19.0321	80.9679	72.2132
238400	122	1128	1002.63	11.1144	15.0709	84.9291	75.4433
238470	142	903	767.278	15.0301	9.41307	90.5869	83.1672
238550	147	2220	2020.01	9.00871	10	90	80.3604
239470	135	1344	1140.44	15.146	29.0179	70.9821	58.2589
239770	136	2823	2221.22	21.3169	31.1017	68.8983	57.4566
240470	110	729	607.768	16.6299	21.1248	78.8752	69.1358
240490	146	638	527.635	17.2986	20.3762	79.6238	69.4357
240950	137	3060	2454.09	19.8011	24.4771	75.5229	65
241130	145	1645	1331.37	19.0654	9.90881	90.0912	82.0669
241270	132	1504	1116.37	25.7731	9.70745	90.2926	81.383
241550	142	1545	1373.23	11.1179	34.0453	65.9547	56.0518
241840	138	1527	1072.59	29.7586	31.3687	68.6313	62.3445
241860	143	3460	2801.01	19.0458	24.8266	75.1734	64.0173
241910	146	2070	1838.11	11.2025	5.70048	94.2995	88.3575
241940	147	1227	1150.59	6.22733	16.8704	83.1296	73.1866
242120	144	4951	3870.25	21.8289	20.5413	79.4587	66.6128
242390	136	3066	2673.93	12.7875	15.9165	84.0835	74.0052
242550	132	1047	844.709	19.321	24.1643	75.8357	64.4699
244280	147	930	852.262	8.35895	33.1183	66.8817	60.3226
246950	146	1476	1347.36	8.71512	25.542	74.458	65.4472
250900	144	999	948.925	5.01255	17.8178	82.1822	66.2663
251040	146	1005	994.601	1.03469	29.4527	70.5473	62.9851
251440	135	1896	1360.47	28.2454	23.7342	76.2658	65.0316
252750	139	1151	949.021	17.5481	19.3745	80.6255	68.8966
252770	147	4017	3580.97	10.8545	14.1648	85.8352	75.5041
252870	118	941	678.017	27.9472	19.4474	80.5526	67.0563
253040	132	1218	985.724	19.0703	12.6437	87.3563	78.4072
253430	132	2523	2347.7	6.94802	17.3603	82.6397	73.1669
254060	144	2292	2119.93	7.50735	41.6667	58.3333	49.5637
254340	134	993	721.544	27.3369	14.0987	85.9013	76.2336
254980	147	2052	1865.56	9.08591	10.039	89.961	85.1852
255860	146	1011	975.75	3.48665	31.0584	68.9416	58.7537
256670	145	1833	1653.43	9.79659	24.9318	75.0682	67.8123
257520	133	1026	943.044	8.08534	24.6589	75.3411	65.9844
257740	148	1371	1288.02	6.05252	26.3311	73.6689	64.9891
257760	148	2112	2003.88	5.11932	8.99621	91.0038	84.4223
257790	145	981	916.449	6.58012	16.8196	83.1804	73.7003
258090	146	1620	1416.73	12.5475	23.5802	76.4198	67.8395
258530	144	2262	2049.51	9.39374	18.3908	81.6092	75.0221
258780	127	748	614.992	17.7818	39.9733	60.0267	49.4652
259120	135	1251	1085.98	13.1912	11.9105	88.0895	78.0975
259250	138	1332	1188.13	10.8012	11.4865	88.5135	81.5315
259300	148	3306	2962.48	10.3908	21.7181	78.2819	70.4779
259420	136	1317	1154.67	12.3254	18.6788	81.3212	71.8299
259890	140	2426	2344.68	3.35189	33.0585	66.9415	58.5738
259900	143	1419	1250.09	11.9035	28.6117	71.3883	61.3813
260320	143	4632	4065.29	12.2347	15.8679	84.1321	75.1727
260450	143	1881	1581.97	15.8973	11.7491	88.2509	76.0766
267160	146	2592	2347.18	9.44538	24.4213	75.5787	66.7438
271150	144	2613	2135.55	18.2719	18.6759	81.3241	65.8247
271220	147	1182	1068.46	9.60549	21.3198	78.6802	70.7276
271260	147	1260	1154.17	8.39885	20.3968	79.6032	69.4444
271500	144	2571	2271.02	11.6678	25.4376	74.5624	64.0607
271510	119	390	375.521	3.71265	17.6923	82.3077	73.8462
271760	138	1362	1308.28	3.9443	28.4875	71.5125	61.8209
271800	139	1299	990.809	23.7253	22.9407	77.0593	64.5112
271880	135	2560	1993.86	22.1148	25.8984	74.1016	59.6094
271890	146	1356	1277.39	5.79706	33.4808	66.5192	58.3333
272030	146	2106	1930.16	8.3497	15.3846	84.6154	74.7863
272330	139	1566	1326.21	15.3121	17.3691	82.6309	71.2644
272410	148	1794	1722.72	3.97324	39.4649	60.5351	51.1148
272460	141	2295	2070.48	9.7829	21.1765	78.8235	67.9739
275600	143	1206	1119.5	7.17276	22.8027	77.1973	68.8226
275780	147	1419	1318.03	7.1158	12.4031	87.5969	81.5363
280690	127	1014	967.047	4.63052	24.9507	75.0493	66.3708
280710	128	1038	873.323	15.8648	28.5164	71.4836	60.0193
280730	137	1320	1111.98	15.7592	32.5758	67.4242	56.4394
280800	145	993	957.184	3.60688	27.4924	72.5076	62.3364
280830	143	2679	2548.43	4.87392	12.9526	87.0474	76.3718
280910	128	3807	3361.06	11.7136	20.9877	79.0123	69.3197
281040	140	1359	1272.72	6.34891	30.0957	69.9043	59.2347
281110	144	1083	818.979	24.3786	18.0055	81.9945	73.7765
283110	139	1890	1676.85	11.2777	36.1905	63.8095	53.6508
283710	121	1384	913.618	33.9871	19.7254	80.2746	67.6301
283790	140	1425	1354.75	4.92958	27.8596	72.1404	61.8947
283840	144	1629	1395.08	14.3596	25.8441	74.1559	62.9834
283950	143	1065	1020.25	4.20204	28.2629	71.7371	62.2535
284130	145	1419	1178.55	16.945	26.7089	73.2911	61.7336
284260	145	2373	2013.1	15.1664	32.1113	67.8887	59.7556
286370	148	3237	2914.6	9.95984	31.9432	68.0568	57.3061
295090	136	1716	1579.3	7.96595	34.7319	65.2681	57.1096
298480	141	4179	3668.81	12.2084	23.1874	76.8126	66.6188
298490	142	3936	3257.83	17.2298	23.6535	76.3465	67.4797
298550	143	1830	1784.5	2.48615	40.2732	59.7268	51.2568
299560	143	904	839.434	7.1422	15.5973	84.4027	75.9956
299620	141	1359	1151.71	15.2534	29.6542	70.3458	58.0574
299720	139	3654	2665.84	27.0433	29.2556	70.7444	56.8692
301830	126	1398	1241.04	11.2275	31.9742	68.0258	57.5107
302110	148	5388	4688.38	12.9848	11.6741	88.3259	79.8998
302130	148	1350	1320.06	2.21778	25.7778	74.2222	63.2593
302330	144	1638	1468.81	10.3292	36.9353	63.0647	53.4188
303230	146	1095	1044.3	4.62977	34.0639	65.9361	56.895
303330	145	1101	1029.51	6.49317	15.2589	84.7411	75.2952
304150	130	806	697.674	13.4399	11.1663	88.8337	81.2655
306790	141	1438	1098.24	23.6274	24.8957	75.1043	62.726
307200	143	1668	1557.85	6.60382	23.3813	76.6187	68.765
308240	145	1176	1067.57	9.22012	29.7619	70.2381	60.8844
308390	135	2424	2279.67	5.95414	25.1238	74.8762	64.2327
308410	140	1806	1700.51	5.84086	28.7375	71.2625	62.4031
308530	122	596	565.153	5.17563	10.4027	89.5973	83.557
308730	148	2655	2566.88	3.31902	42.6742	57.3258	48.0979
310240	143	1362	1315.7	3.39967	35.3891	64.6109	56.0206
310510	139	2278	1842.73	19.1075	17.4715	82.5285	70.5443
310690	141	1047	1001.96	4.302	24.9284	75.0716	62.9417
311620	142	2472	2113.25	14.5125	20.7929	79.2071	68.6084
311690	144	1704	1476.27	13.3646	28.169	71.831	58.9789
311770	147	2937	2461.69	16.1835	15.9687	84.0313	71.5356
312470	146	1518	1445.61	4.76845	35.2437	64.7563	56.5876
312610	146	1323	1217.53	7.97175	25.2457	74.7543	65.0038
312730	145	1077	1045.53	2.92195	25.7196	74.2804	60.1671
312920	143	2121	1763.83	16.8395	14.0971	85.9029	74.9646
312990	124	870	775.571	10.8539	23.7931	76.2069	68.2759
313430	146	1257	1196.55	4.80875	17.0247	82.9753	73.031
313490	144	2013	1875.14	6.84829	43.6662	56.3338	47.7894
313580	144	915	882.986	3.49876	23.1694	76.8306	66.6667
313750	139	2166	1745.61	19.4086	32.6408	67.3592	53.9705
320170	145	1287	1189.22	7.59716	20.6682	79.3318	70.7848
321090	139	1123	891.397	20.6236	29.3856	70.6144	62.5111
321140	133	1203	1023.84	14.8924	16.6251	83.3749	74.2311
321480	146	7629	5848.69	23.3361	32.9401	67.0599	56.6654
321510	145	2517	2340.51	7.01191	33.7704	66.2296	55.6615
321520	145	2865	2387.06	16.682	29.5637	70.4363	58.4642
321530	141	1287	1090.24	15.2884	21.2898	78.7102	67.7545
321610	142	1029	949.938	7.68343	29.5432	70.4568	62.2935
321690	143	1464	1245.27	14.9406	21.1749	78.8251	70.2186
322280	145	1311	1247.47	4.84597	38.2151	61.7849	54.3097
322340	139	1507	1163.28	22.8085	20.1062	79.8938	70.7366
322740	147	1947	1807.77	7.15091	24.0883	75.9117	65.0231
323050	137	759	665.137	12.3667	28.3267	71.6733	61.2648
323060	143	1809	1629.72	9.91022	22.8303	77.1697	67.2747
326060	145	1815	1643.73	9.43611	28.9807	71.0193	59.2287
328000	145	1215	1157.22	4.75519	23.7037	76.2963	69.2181
328110	129	1923	1347.3	29.9377	32.1893	67.8107	57.3583
328180	141	1452	1280.9	11.7841	22.9339	77.0661	68.4573
332710	136	3060	2494.61	18.4768	19.3791	80.6209	70.5229
338760	138	1128	859.064	23.8418	23.8475	76.1525	65.1596
339020	139	882	833.894	5.45424	29.5918	70.4082	60.2041
339050	142	1395	1244.12	10.8154	25.5197	74.4803	65.1613
339310	128	1568	1087.9	30.6186	25.1276	74.8724	65.8163
339570	141	1734	1410.44	18.6597	11.9377	88.0623	80.2191
339960	130	1283	1018.39	20.6246	10.3663	89.6337	81.5277
340810	139	2334	1996.94	14.4415	23.8646	76.1354	64.3102
340850	140	1779	1451.39	18.4156	26.6442	73.3558	63.3502
341580	123	1172	892.648	23.8355	20.3925	79.6075	70.5631
341840	144	2427	1781.29	26.6054	26.0816	73.9184	64.5241
342040	141	2902	2269.87	21.7824	24.0179	75.9821	67.1261
342220	144	3795	3570.06	5.92723	46.0079	53.9921	46.2978
342660	145	2034	1870.89	8.01912	40.118	59.882	50.1475
342830	118	2927	1899.2	35.1145	16.1941	83.8059	69.1151
342900	141	981	854.161	12.9296	13.0479	86.9521	78.7971
342920	136	1596	1440.67	9.73221	26.9424	73.0576	63.2206
342980	146	6122	4497.7	26.5321	14.7174	85.2826	76.756
343150	146	1185	1143.08	3.53746	43.9662	56.0338	48.9451
343170	135	1467	1246.55	15.0274	19.8364	80.1636	67.4165
348880	144	1095	969	11.5068	13.79	86.21	77.4429
348890	139	1011	956.426	5.39807	42.9278	57.0722	48.4669
348980	142	1308	1126.88	13.8475	29.6636	70.3364	58.2569
350900	143	1512	1426.97	5.62397	16.9974	83.0026	73.1481
351050	146	1176	1126.82	4.18161	32.398	67.602	54.2517
353080	147	987	931.651	5.6078	22.695	77.305	69.6049
359540	145	933	892.061	4.38786	42.4437	57.5563	47.4812
359560	146	1353	1236.63	8.60101	33.9985	66.0015	54.8411
359990	144	1317	1247.2	5.30003	33.4093	66.5907	58.6181
360220	145	1062	937	11.7702	33.6158	66.3842	54.8964
360950	146	1032	949.784	7.96669	15.7946	84.2054	74.8062
361000	145	1305	1230.53	5.70647	15.8621	84.1379	74.0996
362800	144	1815	1648.29	9.18487	25.5096	74.4904	64.7934
363110	142	1005	960.354	4.44237	30.3483	69.6517	52.0398
363260	146	834	827.878	0.734007	55.2758	44.7242	39.3285
363320	146	2454	2189.41	10.7819	13.8549	86.1451	76.8134
363360	127	3067	2499.07	18.5175	20.7369	79.2631	69.5142
363490	147	1866	1795.45	3.78083	55.0375	44.9625	39.8714
363520	143	2538	2073.39	18.306	29.7872	70.2128	61.1111
363940	147	918	883.953	3.70882	16.8845	83.1155	72.7669
365440	133	1017	872.333	14.2248	22.0256	77.9744	68.9282
366540	143	1259	954.476	24.1878	20.1747	79.8253	71.1676
367030	138	2291	1722.25	24.8254	24.007	75.993	63.5967
367240	139	1797	1538.98	14.3584	15.5815	84.4185	74.5687
368660	147	1191	1155.95	2.94322	24.3493	75.6507	66.1629
368700	147	1032	930.423	9.84275	30.5233	69.4767	58.1395
370320	142	1638	1455.9	11.1175	27.5946	72.4054	64.0415
378680	139	1272	1159.77	8.82343	30.4245	69.5755	58.805
379680	133	1996	1357.96	31.9662	20.491	79.509	64.4289
379700	143	1572	1466.9	6.68597	19.2748	80.7252	73.028
383530	142	1516	1182.68	21.9868	37.0053	62.9947	52.0449
383820	145	1140	982.306	13.8328	12.4561	87.5439	80
385380	147	1368	1352.42	1.13917	41.2281	58.7719	50.6579
386750	146	1299	1223.55	5.808	20.7852	79.2148	69.515
387870	140	1029	936.338	9.00505	15.2575	84.7425	77.8426
387900	144	2658	2497.29	6.04611	41.9488	58.0512	49.2476
388630	142	992	848.104	14.5056	13.2056	86.7944	78.3266
391610	144	1371	1219.58	11.0443	34.5733	65.4267	57.0387
391660	125	1599	1409.27	11.8657	39.7749	60.2251	53.5335
391750	147	1755	1671.99	4.73011	32.4217	67.5783	57.7208
391870	146	3276	2909.27	11.1944	32.1123	67.8877	59.2796
394160	136	1752	1376.07	21.4571	35.5023	64.4977	53.5959
395590	136	1704	1559.8	8.46219	23.7676	76.2324	66.9601
395760	136	1128	1071.76	4.98574	30.7624	69.2376	56.6489
395980	142	2391	1893.83	20.7933	22.5847	77.4153	67.7541
431147	145	1515	1341.33	11.4636	28.7789	71.2211	62.1122
431176	145	1467	1355.69	7.58733	22.2904	77.7096	67.8937
431177	145	2109	2013	4.55192	43.1484	56.8516	50.3082
431188	141	1302	1218.04	6.44839	15.5146	84.4854	75.9601
431190	136	453	433.152	4.38142	22.2958	77.7042	67.5497
431203	118	1761	1397.61	20.6355	14.8779	85.1221	74.9006
431206	136	1926	1561.89	18.9049	19.9377	80.0623	69.6262
431210	145	1620	1451.29	10.4145	29.5062	70.4938	58.9506
431211	132	4692	3972.42	15.3364	30.243	69.757	59.5482
431216	134	1650	1267.69	23.1702	18.303	81.697	69.2121
431233	142	876	841.146	3.97879	36.758	63.242	55.0228
431248	143	1512	1354.74	10.4009	22.5529	77.4471	66.2698
431263	140	1506	1355.66	9.9826	26.0956	73.9044	62.085
431271	139	1083	920.106	15.041	27.2392	72.7608	60.9418
431281	141	2448	2221.1	9.26859	39.1748	60.8252	50.7353
431282	144	1713	1601.86	6.48826	33.3333	66.6667	57.1512
431295	135	1898	1371.77	27.7257	14.0674	85.9326	76.9231
431307	140	1110	957.359	13.7514	16.5766	83.4234	75.8559
431308	123	2046	1621.14	20.7656	10.6549	89.3451	80.303
431322	129	1473	1225.81	16.7815	34.3517	65.6483	56.3476
431338	145	1449	1366.39	5.70133	25.6729	74.3271	64.5273
431354	146	2046	1839.71	10.0826	22.5318	77.4682	69.2571
431356	135	4323	3739.05	13.508	11.566	88.434	81.7257
431358	135	1545	1388.1	10.1552	8.54369	91.4563	82.8479
431378	147	1179	1100.38	6.66872	17.8965	82.1035	72.1798
431386	143	3648	3355.78	8.01044	38.6787	61.3213	51.6173
431398	143	1365	1282.74	6.02653	31.0623	68.9377	56.7766
431408	143	1623	1489.2	8.24399	33.4566	66.5434	59.3346
431416	143	879	864.931	1.60056	30.8305	69.1695	59.4994
431430	142	8961	5970.97	33.3671	22.8881	77.1119	66.2426
431445	131	1077	967.083	10.2059	18.7558	81.2442	72.6091
431484	141	2154	1706.75	20.7638	26.0446	73.9554	63.0919
431509	143	4522	3454.61	23.6044	20.6325	79.3675	68.1557
431512	132	4090	2849.11	30.3396	21.4914	78.5086	67.5061
431528	108	1185	809.309	31.7039	37.8059	62.1941	50.7173
431539	126	1125	935.414	16.8521	31.5556	68.4444	56.9778
431559	145	1374	1280.35	6.81609	28.0932	71.9068	61.4265
431566	142	1899	1696.48	10.6646	31.227	68.773	57.8726
431569	139	1928	1543.99	19.9177	22.7697	77.2303	67.2718
431573	112	1299	1031.39	20.6009	37.4904	62.5096	53.1948
431577	137	1248	1099.9	11.867	32.7724	67.2276	57.3718
431583	129	1218	1059.8	12.9884	17.1593	82.8407	73.1527
431588	139	1491	1410.17	5.42118	12.0054	87.9946	76.9282
431590	130	1362	1213.02	10.9381	39.5007	60.4993	52.2761
431604	146	1626	1564.2	3.80099	39.6679	60.3321	52.3985
431616	127	846	785.767	7.11969	25.6501	74.3499	60.9929
431621	145	3161	2535.16	19.7989	22.3663	77.6337	66.4347
431630	144	1305	1185.25	9.17651	31.8774	68.1226	60.3065
431639	141	1755	1580.73	9.93007	40.2849	59.7151	50.3704
431671	146	987	931.743	5.59846	15.7042	84.2958	77.8116
431684	147	2406	2178.54	9.45371	21.197	78.803	68.0798
431697	133	5447	3647	33.0457	26.7303	73.2697	61.208
431704	121	1248	705.024	43.5077	16.1859	83.8141	62.0994
431705	130	1026	867.727	15.4262	28.2651	71.7349	61.1111
431710	135	1376	1139.85	17.1618	24.7093	75.2907	63.6628
431723	110	1132	964.152	14.8276	12.1908	87.8092	77.7385
431741	143	1242	984.124	20.763	17.7939	82.2061	72.0612
431762	145	1218	1142.33	6.21293	19.7044	80.2956	68.9655
431768	134	2147	1530.41	28.7186	29.2501	70.7499	60.7359
431780	136	2002	1455.42	27.3017	22.1778	77.8222	64.6354
431781	140	1943	1412.51	27.3024	27.895	72.105	61.0911
431794	141	1407	1236	12.1535	26.7946	73.2054	62.6155
431828	126	1320	1059.82	19.7106	37.803	62.197	50.8333
431831	142	2916	2462.08	15.5664	12.7915	87.2085	76.749
431835	139	1662	1539.94	7.34439	31.8291	68.1709	60.71
431849	144	3324	3016.87	9.23978	28.6402	71.3598	60.8002
431852	142	1188	1053.25	11.3426	22.3064	77.6936	68.771
431856	144	966	925.767	4.16489	36.853	63.147	54.0373
431858	128	1089	964.869	11.3986	48.6685	51.3315	45.9137
431872	146	3567	3199.2	10.3113	23.2689	76.7311	67.4516
431878	122	1296	1033.58	20.2484	25.8488	74.1512	62.6543
431894	142	1314	1197.25	8.88508	28.9193	71.0807	60.9589
431895	98	1008	665.01	34.0268	14.6825	85.3175	70.3373
431896	143	1527	1265.77	17.1072	23.1827	76.8173	67.1906
431911	145	1965	1776.92	9.57158	16.5903	83.4097	72.4682
431916	144	1485	1401.97	5.59153	26.4646	73.5354	62.6936
431920	140	927	818.915	11.6596	17.6915	82.3085	72.9234
431925	146	3396	2716.32	20.0142	21.5253	78.4747	69.6702
431945	147	1176	1145.5	2.59382	44.3878	55.6122	48.0442
431949	134	1284	1077.6	16.0751	15.109	84.891	72.7414
431980	144	2280	1966.79	13.7374	23.6842	76.3158	67.193
431982	139	7606	5723.25	24.7535	33.605	66.395	56.1004
431987	135	3219	2580.73	19.8282	17.3656	82.6344	70.5809
431989	126	886	734.211	17.1319	16.93	83.07	72.7991
431993	143	4746	4092.97	13.7595	7.35356	92.6464	85.63
431997	147	1881	1746.12	7.17061	30.0904	69.9096	59.5428
432004	143	4707	4182.25	11.1483	17.6546	82.3454	72.2328
432018	146	2331	2146.42	7.91854	24.7104	75.2896	60.0172
432022	144	1824	1596.04	12.4977	22.1491	77.8509	66.886
432026	145	2424	2058.22	15.0897	23.6386	76.3614	67.0792
432029	129	990	903.389	8.74855	15.9596	84.0404	70.202
432034	133	1276	1003.3	21.3712	21.3166	78.6834	68.0251
432037	138	1449	1259.4	13.0849	31.746	68.254	57.833
432059	142	1269	1172.79	7.58143	32.1513	67.8487	58.156
432064	140	2013	1776.99	11.7241	11.4257	88.5743	80.3279
432075	144	1158	1053.43	9.03009	20.2936	79.7064	70.0345
432095	144	1620	1487.08	8.20523	12.5926	87.4074	79.4444
432099	145	1272	1197.29	5.87376	39.2296	60.7704	53.2233
432104	143	3714	2833.48	23.7081	19.3861	80.6139	69.1976
432107	139	3012	2582.72	14.2522	13.3466	86.6534	78.3865
432125	136	708	642.196	9.2944	23.8701	76.1299	65.113
432134	148	1059	1021.6	3.53163	45.4202	54.5798	47.8754
432138	122	3528	2611.14	25.9882	17.5737	82.4263	69.5862
432140	144	1926	1673.82	13.0937	20.6127	79.3873	69.5223
432154	144	1965	1831.09	6.81481	19.8473	80.1527	69.8219
432160	135	1005	954.766	4.99837	23.4826	76.5174	60.796
432174	144	1077	1042.34	3.21861	31.1049	68.8951	57.8459
432183	147	2301	2106.66	8.4457	44.4155	55.5845	49.5002
432189	145	1893	1623.27	14.2491	37.7179	62.2821	54.094
432200	147	2376	2021.28	14.9295	11.4478	88.5522	81.8182
432206	144	1056	989.705	6.27789	19.6023	80.3977	65.9091
432218	123	1197	1001.16	16.3609	33.751	66.249	55.9733
432219	143	2511	2319.37	7.63152	25.1294	74.8706	65.671
432222	142	1803	1409.38	21.8313	23.1836	76.8164	62.9506
432233	119	501	448.066	10.5656	21.7565	78.2435	69.2615
432254	115	661	577.239	12.6718	26.7776	73.2224	54.9168
432255	141	1098	1013.29	7.71524	29.9636	70.0364	58.2878
432267	138	1845	1611.34	12.6643	37.5068	62.4932	53.9295
432278	135	2951	2240.78	24.0671	17.0112	82.9888	71.2979
432280	146	1077	1024.78	4.8483	27.6695	72.3305	62.4884
432295	146	2571	2215.84	13.8139	26.4489	73.5511	61.2602
432297	134	1188	1017.33	14.3661	25.2525	74.7475	64.6465
432305	133	983	855.667	12.9535	12.0041	87.9959	77.823
432319	141	1150	991.776	13.7586	31.7391	68.2609	57.7391
432322	142	1071	993.792	7.20899	38.282	61.718	53.0345
432323	143	2865	2444.63	14.6727	18.4991	81.5009	73.0192
432333	144	2913	2707.01	7.07151	24.2705	75.7295	68.1085
432352	146	1002	826.034	17.5615	17.3653	82.6347	76.0479
432365	147	1194	1114.25	6.67937	17.0017	82.9983	71.5243
432369	143	1161	1064.36	8.32398	24.9785	75.0215	64.5995
432412	145	1224	1162.08	5.05869	25.9804	74.0196	63.6438
432436	144	1935	1833.14	5.26388	26.2016	73.7984	65.0129
432437	138	1089	1015.07	6.78867	32.5987	67.4013	57.2084
432440	120	1194	987.467	17.2976	41.3735	58.6265	48.66
432448	136	2289	1880.43	17.8491	31.3237	68.6763	58.0603
432462	140	1221	1095.27	10.2969	36.1179	63.8821	56.6749
432464	140	1941	1469.17	24.3087	17.9804	82.0196	69.9639
432479	145	1005	916.735	8.78262	33.4328	66.5672	56.2189
432488	133	1971	1416.04	28.156	28.0061	71.9939	57.8894
432500	145	1653	1528.67	7.52127	19.4797	80.5203	70.3569
432532	137	1113	935.871	15.9146	33.8724	66.1276	56.2444
432539	148	987	955.06	3.23607	22.8977	77.1023	66.0588
432542	137	921	885.54	3.85021	27.253	72.747	61.2378
432579	127	4110	2780.58	32.346	29.5864	70.4136	56.3504
432583	115	1463	1156.75	20.9329	13.4655	86.5345	74.5044
432588	145	984	917.347	6.77369	26.5244	73.4756	65.0407
432591	117	2811	1800.88	35.9345	16.8979	83.1021	68.6944
432593	142	1134	1031.73	9.01859	27.1605	72.8395	62.6102
432625	142	1749	1551.71	11.2803	20.4688	79.5312	71.2407
432635	144	2436	1779.1	26.9665	11.7406	88.2594	79.3924
432643	140	1077	1005.36	6.65189	44.6611	55.3389	47.6323
432653	144	1146	1004.96	12.3073	17.1902	82.8098	72.5131
432655	145	2268	2105.49	7.16535	8.11287	91.8871	82.716
432676	145	1101	969.122	11.978	29.6094	70.3906	62.852
432679	145	1527	1446.18	5.29249	44.4663	55.5337	46.4964
432683	130	1320	1167.18	11.5771	37.7273	62.2727	53.3333
432698	144	1098	1018.29	7.25915	24.4991	75.5009	67.031
432713	141	1158	1024.2	11.5548	21.7617	78.2383	67.5302
432720	146	2817	2416.54	14.2158	25.0266	74.9734	66.3827
432732	124	2830	1855.83	34.4229	16.6078	83.3922	73.9929
432742	148	2094	1843.6	11.958	28.7488	71.2512	63.467
432754	137	3574	2912.53	18.5078	13.6262	86.3738	77.1405
432758	148	1401	1300.26	7.19058	18.9151	81.0849	72.3055
432786	145	1515	1371.73	9.45646	24.5545	75.4455	65.2805
432788	147	1374	1266.18	7.84707	23.0713	76.9287	69.5779
432801	124	720	668.31	7.17923	34.0278	65.9722	58.8889
432804	134	1380	1158.99	16.015	32.1739	67.8261	56.8841
432823	145	603	565.102	6.2849	32.0066	67.9934	53.5655
432839	146	4131	3602.98	12.7819	23.0211	76.9789	66.9572
432842	141	2141	1545	27.8375	22.7464	77.2536	65.0631
432859	143	1242	1182.93	4.75596	29.9517	70.0483	59.2593
432892	146	1560	1376.72	11.749	31.859	68.141	57.4359
432913	129	1944	1286.07	33.8442	17.7984	82.2016	67.2325
432926	145	1890	1694.02	10.3693	18.3598	81.6402	72.6455
432934	145	1638	1501.18	8.35265	33.9438	66.0562	56.2271
432943	136	1107	984.152	11.0974	18.0668	81.9332	72.4481
432955	144	1113	1076.1	3.31573	30.2785	69.7215	60.2875
432960	136	972	829.5	14.6605	20.5761	79.4239	66.9753
432969	145	1221	1126.8	7.71532	15.8886	84.1114	72.7273
432977	129	960	834.481	13.0749	26.4583	73.5417	58.4375
432980	146	2022	1842.16	8.89406	27.1019	72.8981	61.7211
432991	145	1359	1248.33	8.14374	35.5408	64.4592	54.8933
433004	147	1980	1711.05	13.5835	23.0808	76.9192	67.7273
433018	147	1440	1369.37	4.90492	38.5417	61.4583	54.375
433032	144	1125	1021.07	9.23836	32.2667	67.7333	55.2889
433042	145	496	473.646	4.5068	39.1129	60.8871	55.0403
433056	133	1509	1320.76	12.4748	20.941	79.059	68.8535
433071	142	3034	2138.4	29.5187	15.59	84.41	69.3144
433082	146	1041	994.216	4.49412	29.8751	70.1249	59.4621
433090	141	1557	1430.79	8.10596	34.104	65.896	54.7206
433107	137	948	804.993	15.0851	29.4304	70.5696	62.5527
433118	134	1137	988.434	13.0665	36.1478	63.8522	55.409
433142	143	993	936.455	5.69434	9.36556	90.6344	84.1893
433162	129	1143	876.519	23.3142	20.9974	79.0026	70.1662
433177	143	1125	1031.3	8.3292	34.2222	65.7778	55.2
433179	145	1848	1672.76	9.48295	34.1991	65.8009	56.71
433204	137	2140	1508.16	29.5253	13.4579	86.5421	74.1589
433214	139	1644	1346.64	18.0877	20.9854	79.0146	68.1265
433235	147	1455	1425.79	2.00789	50.6529	49.3471	43.8488
433241	143	1866	1582.14	15.2123	10.1822	89.8178	81.2969
433256	146	2421	2063.9	14.7502	14.6634	85.3366	73.9777
433264	141	1884	1686.34	10.4917	22.4522	77.5478	66.3482
433274	145	933	896.082	3.95695	24.9732	75.0268	65.3805
433276	143	1389	1302.31	6.24116	20.4464	79.5536	70.8423
433280	131	1167	989.323	15.2251	24.2502	75.7498	64.096
433286	135	162	159.394	1.60854	22.8395	77.1605	63.5802
433287	140	1218	1034.21	15.0894	24.1379	75.8621	61.9869
433293	143	1101	1024.08	6.98675	18.4378	81.5622	75.386
433298	147	1278	1214.68	4.95478	29.108	70.892	62.7543
433340	145	1581	1462.02	7.52559	18.4061	81.5939	73.3713
433342	135	1078	809.708	24.8879	19.5733	80.4267	69.666
433350	121	1785	1380.44	22.6645	32.7731	67.2269	56.3025
433353	146	1251	1163.76	6.97388	21.4229	78.5771	69.944
433367	146	981	916.905	6.5336	20.2854	79.7146	71.1519
433373	135	1236	1026.22	16.9726	20.1456	79.8544	66.1812
433374	146	948	874.318	7.77241	33.4388	66.5612	58.1224
433417	140	1080	981.148	9.15297	21.2963	78.7037	65.9259
433443	146	993	940.764	5.26047	31.7221	68.2779	58.711
433451	130	1053	870.886	17.2947	31.0541	68.9459	57.075
433453	144	1188	1012.85	14.7433	29.5455	70.4545	58.5017
433471	144	918	854.61	6.90527	15.0327	84.9673	77.342
433487	144	945	877.192	7.17547	34.709	65.291	55.9788
433492	122	841	718.984	14.5085	14.6254	85.3746	77.7646
433494	146	735	683.189	7.04909	33.6054	66.3946	57.2789
433496	144	1335	1176.7	11.8578	19.7004	80.2996	74.2322
433513	137	907	733.899	19.085	14.2227	85.7773	65.2701
433533	137	1593	1274.22	20.0111	16.3842	83.6158	73.7602
433550	145	1068	1010.88	5.34854	33.8015	66.1985	52.5281
433570	142	1179	1017.56	13.6927	14.2494	85.7506	78.7108
433577	138	904	815.214	9.82143	24.6681	75.3319	63.7168
433581	138	1044	954.729	8.5509	31.705	68.295	58.046
433592	139	1578	1235.8	21.6856	16.6033	83.3967	71.3561
433608	146	987	945.486	4.20603	28.5714	71.4286	59.5745
433629	133	1497	1201.09	19.7669	25.9185	74.0815	60.855
433634	146	1953	1818.99	6.86159	27.2401	72.7599	61.8536
433643	147	1545	1514.46	1.97693	36.7638	63.2362	56.3107
433649	141	2202	1797.44	18.3724	27.475	72.525	60.8538
433652	147	1530	1457.64	4.72957	25.0327	74.9673	64.183
433666	146	1875	1743.3	7.02378	32.2667	67.7333	58.9333
433671	146	987	916.561	7.1367	26.7477	73.2523	65.9574
433677	145	1059	1026.31	3.08724	28.0453	71.9547	61.3787
433682	141	795	733.699	7.71078	18.1132	81.8868	72.0755
433684	123	930	749.952	19.36	13.0108	86.9892	71.0753
433701	122	1366	1089.2	20.2634	19.1069	80.8931	69.0337
433711	145	2355	2054.1	12.777	22.5902	77.4098	69.087
433731	143	1470	1266.5	13.8438	31.2925	68.7075	57.483
433735	140	1119	946.063	15.4546	13.1367	86.8633	78.0161
433743	129	1014	891.893	12.0421	28.0079	71.9921	58.4813
433752	147	958	868.416	9.35114	25.7829	74.2171	66.3883
433755	141	867	829.804	4.29017	27.105	72.895	56.286
433759	144	1107	988.603	10.6953	29.3586	70.6414	62.2403
433776	135	1479	1261.51	14.7051	25.0169	74.9831	63.4212
433784	124	1943	1277.94	34.2283	9.26402	90.736	70.9727
433792	142	1167	1109.15	4.95751	27.8492	72.1508	63.2391
433805	144	1110	1044.02	5.94409	30.2703	69.7297	59.5495
433813	144	1404	1289.79	8.13429	19.1595	80.8405	69.2308
433815	147	1992	1768.07	11.2416	21.4357	78.5643	66.2149
433817	144	1110	993.432	10.5017	26.5766	73.4234	64.5946
433823	143	1341	934.938	30.2805	24.0119	75.9881	64.6532
433848	140	1344	1207.88	10.128	17.4107	82.5893	70.8333
433862	147	1305	1214.56	6.93049	26.4368	73.5632	63.8314
433863	137	1425	1182.45	17.0208	22.807	77.193	65.8246
433881	136	1086	982.717	9.51037	35.9116	64.0884	54.8803
433902	146	2817	2536.52	9.95668	37.6287	62.3713	52.6447
433908	140	1074	974.958	9.22181	35.7542	64.2458	56.7039
433916	127	1176	886.868	24.586	35.2891	64.7109	52.551
433919	125	1567	1146.84	26.8129	20.3574	79.6426	66.8156
433931	145	2796	2583.82	7.58883	35.0858	64.9142	55.6509
433941	139	2471	2010.11	18.6518	30.6758	69.3242	58.3569
433948	139	969	941.638	2.82371	27.2446	72.7554	61.4035
433953	145	1794	1679.94	6.35793	31.7726	68.2274	59.699
433978	131	1077	914.459	15.092	32.312	67.688	56.8245
433985	136	3168	2045.04	35.4471	31.2184	68.7816	56.5341
433994	136	1611	1375.22	14.6358	23.8361	76.1639	68.2185
434002	141	1026	923.643	9.97628	19.5906	80.4094	71.1501
434003	140	1422	1205.73	15.2092	32.5598	67.4402	56.7511
434005	128	1381	1131.88	18.0393	25.0543	74.9457	62.1289
434020	139	1602	1335.77	16.6189	21.2859	78.7141	67.603
434040	138	1215	1113.15	8.38272	30.8642	69.1358	57.6955
434042	141	1853	1432.08	22.7158	14.8408	85.1592	75.9849
434048	139	2145	1709.13	20.3204	21.5385	78.4615	68.8578
434053	142	921	824.521	10.4755	37.4593	62.5407	52.9859
434084	128	525	488.077	7.03297	33.3333	66.6667	56
434101	146	1356	1007.66	25.6891	28.9086	71.0914	54.646
434107	133	1341	1079.56	19.4962	29.0082	70.9918	60.9993
434109	118	1164	942.8	19.0034	24.9141	75.0859	58.9347
434119	147	897	856.651	4.49822	21.5162	78.4838	68.6734
434120	143	1299	1161.7	10.5694	19.6305	80.3695	71.2856
434123	130	1832	1395.4	23.8318	23.9083	76.0917	63.81
434134	144	4879	3620.81	25.7879	8.64931	91.3507	81.2667
434160	144	1281	1186.27	7.39469	31.7721	68.2279	56.7525
434163	146	1200	1124.39	6.30068	29.6667	70.3333	62.3333
434167	140	1650	1281.36	22.3419	32.4242	67.5758	54.6061
434175	137	1137	981.022	13.7184	20.2287	79.7713	67.9859
434180	131	870	690.451	20.6378	28.6207	71.3793	57.0115
434193	144	1296	1235.82	4.6439	26.0031	73.9969	65.8179
434218	143	3318	2692.72	18.8452	22.7547	77.2453	68.0229
434222	138	1589	1121.46	29.4233	17.2435	82.7565	73.4424
434224	143	984	908.503	7.67241	31.7073	68.2927	57.7236
434235	130	1440	1187.86	17.5095	25.0694	74.9306	63.125
434245	145	873	840.082	3.77072	16.6094	83.3906	75.7159
434251	144	2034	1928.84	5.17032	36.6273	63.3727	53.1465
434253	146	1431	1370.86	4.20279	42.5577	57.4423	48.6373
434255	124	1328	976.056	26.5018	25.753	74.247	60.9187
434256	144	1209	1128.64	6.64706	37.3863	62.6137	53.1844
434273	126	1035	881.672	14.8143	33.6232	66.3768	55.2657
434277	131	2914	1959.34	32.7612	25.429	74.571	61.3933
434284	146	1026	982.236	4.26545	26.2183	73.7817	56.2378
434301	128	1185	971.515	18.0156	20.0844	79.9156	70.4641
434303	140	1118	881.514	21.1526	20.483	79.517	69.5886
434304	146	2091	1942.22	7.11544	32.6638	67.3362	58.9192
434311	128	1427	991.254	30.5358	21.8641	78.1359	66.5732
434313	146	1377	1265.43	8.10222	33.6238	66.3762	57.3711
434319	142	2346	1866.12	20.4553	28.133	71.867	60.4007
434327	145	1947	1877.02	3.59423	28.9163	71.0837	62.5578
434385	145	1653	1548.84	6.30147	38.2335	61.7665	52.0266
434393	135	2706	1709.38	36.83	16.8514	83.1486	68.2188
434399	144	1722	1523.77	11.5114	19.0476	80.9524	71.6028
434411	140	1546	1166.82	24.5267	20.0517	79.9483	68.2406
434455	143	888	781.483	11.9952	26.3514	73.6486	58.1081
434468	140	1901	1467.68	22.7945	22.3041	77.6959	65.2814
434485	146	1281	1159.82	9.45946	30.6011	69.3989	59.5628
434490	144	1335	1217.1	8.83177	30.9363	69.0637	58.8764
434505	147	1212	1162.25	4.10492	24.505	75.495	62.7063
434536	147	1152	1090.37	5.3499	28.559	71.441	61.1979
434544	138	1286	1028.31	20.0378	19.1291	80.8709	72.084
434547	131	861	785.008	8.82607	37.863	62.137	51.2195
434550	140	1527	1369.1	10.3406	13.1631	86.8369	78.1925
434567	109	1152	855.658	25.7242	18.6632	81.3368	70.4861
434572	146	1776	1662.51	6.39039	35.3604	64.6396	56.3626
434580	137	1533	1241.72	19.0007	15.9165	84.0835	73.9074
434581	145	2367	2104.35	11.0965	17.068	82.932	73.9332
434583	146	1317	1167.97	11.3156	27.2589	72.7411	64.8443
434589	145	4059	3605.78	11.1659	27.864	72.136	60.8771
434599	130	1389	1195.73	13.9145	27.7178	72.2822	61.2671
434603	129	1136	864.427	23.906	27.3768	72.6232	61.9718
434615	143	1206	1155.43	4.19283	40.3814	59.6186	53.2338
434629	130	1190	912.182	23.3461	19.3277	80.6723	69.4118
434650	141	1446	1292.27	10.6317	21.3693	78.6307	69.2946
434655	116	1045	759.568	27.3141	20.0957	79.9043	70.4306
434665	143	2316	2042.3	11.8179	32.4698	67.5302	59.8014
434675	120	1370	1114.39	18.658	24.0876	75.9124	65.9854
434686	127	1135	842.946	25.7317	25.6388	74.3612	64.7577
434701	144	1893	1711.09	9.60967	37.9292	62.0708	51.7697
434705	140	2189	1605.65	26.6493	21.2426	78.7574	67.428
434709	142	1377	1199.73	12.8737	22.0044	77.9956	66.1583
434712	138	1601	1263.81	21.0614	16.8645	83.1355	72.08
434732	142	936	860.146	8.10408	25.5342	74.4658	59.188
434734	121	251	239.951	4.4019	27.0916	72.9084	59.3625
434745	145	1437	1251.53	12.9067	23.6604	76.3396	66.5971
434748	146	1296	1235.41	4.67499	36.8056	63.1944	55.1698
434764	144	1029	897.534	12.7761	21.4772	78.5228	68.7075
434765	144	1251	1118.9	10.5598	30.3757	69.6243	55.8753
434777	126	1629	1312.83	19.409	29.4659	70.5341	58.7477
434782	145	999	958.02	4.10206	19.8198	80.1802	69.7698
434815	145	1284	1209.76	5.78231	41.9782	58.0218	49.1433
434828	135	1932	1314.74	31.949	17.3395	82.6605	67.5466
434840	147	1086	1012.57	6.76147	32.0442	67.9558	58.3794
434844	129	1919	1327.02	30.8486	25.2215	74.7785	60.4482
434864	143	1047	991.8	5.27221	20.6304	79.3696	69.2455
434869	144	1197	1107.16	7.50506	29.9081	70.0919	59.5656
434893	134	1906	1393.09	26.9104	15.1102	84.8898	73.9244
434915	142	3294	2468.76	25.0527	17.3649	82.6351	73.133
434919	146	1794	1624.84	9.42895	34.2809	65.7191	56.1315
434930	146	2268	1931.45	14.8389	39.8589	60.1411	52.1164
434935	138	1579	1205.44	23.6583	25.2058	74.7942	62.7612
434942	139	1284	1093.57	14.8306	15.0312	84.9688	74.2991
434945	128	489	438.754	10.2753	15.9509	84.0491	72.8016
434965	144	1923	1779.9	7.44128	25.169	74.831	65.2106
434982	135	264	263.358	0.243309	36.7424	63.2576	50
434986	146	2505	2299.6	8.19955	21.6766	78.3234	68.7026
434988	134	1047	895.743	14.4467	30.3725	69.6275	60.3629
434995	141	1209	1120.64	7.30882	35.2357	64.7643	53.6807
435016	136	1025	818	20.1951	19.3171	80.6829	69.7561
435025	122	1116	826.21	25.9669	30.7348	69.2652	57.7061
435030	124	215	203.627	5.28977	16.2791	83.7209	67.907
435038	146	933	907.034	2.78309	33.6549	66.3451	59.9143
435069	145	1665	1536.88	7.69504	20.3604	79.6396	71.4114
435071	141	843	797.035	5.45255	26.3345	73.6655	58.363
435095	147	912	862.007	5.48172	44.9561	55.0439	45.614
435103	145	1299	1196.76	7.87105	27.7136	72.2864	64.0493
435108	144	1602	1531.48	4.40203	34.3321	65.6679	57.0537
435113	143	1359	1222.9	10.0145	23.326	76.674	65.8572
435119	122	1632	1053.44	35.4513	16.6054	83.3946	70.7108
435122	136	1260	1074.37	14.7326	26.1905	73.8095	64.0476
435123	135	2384	1851.34	22.343	22.4832	77.5168	65.6879
435124	146	1233	1124.8	8.77556	29.7648	70.2352	61.6383
435132	145	753	738.796	1.88633	26.2948	73.7052	66.0027
435134	147	1290	1215.77	5.75464	18.4496	81.5504	72.1705
435138	136	1497	1248.48	16.6013	30.7949	69.2051	57.1142
435156	147	1464	1369.73	6.4391	26.0929	73.9071	66.5984
435173	142	942	904.375	3.99416	41.8259	58.1741	49.5754
435191	144	1893	1690.34	10.706	41.4686	58.5314	49.3925
435196	142	1887	1721.67	8.7617	26.868	73.132	64.7059
435200	139	2011	1719.77	14.4817	23.3715	76.6285	65.9373
435206	141	1410	1296.08	8.07915	20.4255	79.5745	68.9362
435225	133	1269	1092.16	13.9357	14.736	85.264	77.8566
435234	144	1974	1707.02	13.5248	6.94022	93.0598	86.3728
435239	146	3114	2872.24	7.76376	23.1535	76.8465	68.2723
435245	143	2106	1842.19	12.5268	25.2137	74.7863	64.3875
435247	145	1860	1747.76	6.03467	38.7097	61.2903	55
435263	144	1284	1121.77	12.6344	25.6231	74.3769	63.3178
435265	142	1227	1127.79	8.08544	18.5004	81.4996	71.6381
435283	143	1488	1330.94	10.5548	30.578	69.422	59.3414
435306	145	2370	1978.06	16.5375	19.5359	80.4641	71.9409
435308	145	1269	1184.71	6.6419	29.7872	70.2128	62.0961
435317	146	3353	2621.2	21.8254	25.7083	74.2917	61.6165

## Sheet: Table S4
Table S4. Results from AU tests of 21 topologies for subfamilies and tribes in Amgydaloideae.
Tree	Topology	Diff -lnL	AU	PP	BP	KH	WKH	SH	WSH
113 SM	(((((((M-G,(K-E,So)),A-L),S),N),R),D),Out)	Best	0.998	1	0.995	0.998	0.997	1	1
2	((((((M-G,((K-E,So),A-L)),S),N),R),D),Out)	127.6	0.005	4e-56	0.002	0.002	0.002	0.182	0.025
3	(((((((M-G,(K-E,So)),A-L),S),N),D),R),Out)	155.9	0.0001	2e-68	0	0.0002	0.0002	0.105	0.001
4	((((((M-G,S),((K-E,So),A-L)),N),R),D),Out)	197.5	0.004	2e-86	0.003	0.003	0.003	0.028	0.028
5	(((((((M-G,A-L),(K-E,So)),S),N),R),D),Out)	231.7	1e-61	2e-101	0	0	0	0.014	0
6	((((((M-G,(K-E,So)),A-L),S),N),(R,D)),Out)	232.9	3e-28	7e-102	0	0	0	0.013	0
7	(((((((M-G,S),(K-E,So)),A-L),N),R),D),Out)	256.6	0.0001	4e-112	0	7e-06	7e-06	0.003	0.001
8	((((((M-G,((K-E,So),A-L)),S),N),D),R),Out)	286.1	1e-51	6e-125	0	0	0	0.002	0
9	((((((M-G,S),((K-E,So),A-L)),N),D),R),Out)	355.7	5e-64	3e-155	0	0	0	0	8e-05
10	(((((M-G,((K-E,So),A-L)),S),N),(R,D)),Out)	363.3	0.0002	2e-158	0	0	0	0.0003	0
11	(((((((M-G,A-L),(K-E,So)),S),N),D),R),Out)	389.6	0.001	7e-170	0	0	0	0	0
12	(((((((M-G,S),(K-E,So)),A-L),N),D),R),Out)	410.4	3e-05	6e-179	0	0	0	0	0
13	(((((((M-G,S),A-L),(K-E,So)),N),R),D),Out)	430.2	0.001	1e-187	0	0	0	0	0
14	(((((M-G,S),((K-E,So),A-L)),N),(R,D)),Out)	436	4e-71	4e-190	0	0	0	0	0
15	((((((M-G,A-L),(K-E,So)),S),N),(R,D)),Out)	466.2	1e-57	3e-203	0	0	0	0	0
16	((((((M-G,S),(K-E,So)),A-L),N),(R,D)),Out)	490.5	1e-05	1e-213	0	0	0	0	0
17	((((((((M-G,S),So),K-E),A-L),N),R),D),Out)	586.4	2e-06	2e-255	0	0	0	0	0
18	(((((((M-G,S),A-L),(K-E,So)),N),D),R),Out)	587.8	1e-92	5e-256	0	0	0	0	0
19	((((((M-G,S),A-L),(K-E,So)),N),(R,D)),Out)	668.9	0.001	3e-291	0	0	0	0	0
20	((((((((M-G,S),So),K-E),A-L),N),D),R),Out)	735.4	5e-05	4e-320	0	0	0	0	0
21	(((((((M-G,S),So),K-E),A-L),N),(R,D)),Out)	817	1e-08	0	0	0	0	0	0
Tree designations: 113 SM: 113 gene supermatrix tree.
M-G: Maleae-Gillenieae clade. K-E: Kerrieae-Exochordeae clade. So: Sorbarieae. A-L: Amygdaleae-Lyonothamneae clade. S: Spiraeeae. N: Neillieae; R: Rosoideae. D: Dryadoideae. Out: Outgroup.
Diff -lnL: the observed log-likelihood difference. AU: approximately unbiased test. PP: approximate Bayesian posterior probability. BP: bootstrap probability test. KH: Kishino–Hasegawa test. WKH: weighted Kishino–Hasegawa test. SH: Shimodaira–Hasegawa test. WSH: weighted Shimodaira–Hasegawa test.

## Sheet: Table S5
Table S5. Results from AU tests of 48 topologies for several uncertain relationships.
Tree	Topologies											Diff -lnL	AU	PP	BP	KH	WKH	SH	WSH
	Within Amygdaleae		Sister to Agrimonieae		Sister to Comarum		Sister to A. magellanica		Within Dryadeae
	A1	A2	B1	B2	C1	C2	D1	D2	E1	E2	E3
113 SM	√		√		√		√		√			Best	0.82	1	0.537	0.674	0.674	0.994	0.998
2	√		√		√		√			√		8.9	0.502	0.0001	0.274	0.326	0.326	0.95	0.901
3	√		√		√		√				√	27.7	0.094	9e-13	0.02	0.067	0.067	0.867	0.416
4	√			√	√		√		√			56.5	0.265	3e-25	0.106	0.164	0.164	0.707	0.69
5	√			√	√		√			√		65.2	0.19	5e-29	0.051	0.14	0.14	0.657	0.65
6	√			√	√		√				√	84.1	0.028	3e-37	0.004	0.083	0.068	0.552	0.416
7	√		√			√	√		√			112.8	0.013	1e-49	0.002	0.004	0.004	0.406	0.051
8	√		√			√	√			√		121.7	0.008	1e-53	0.002	0.005	0.004	0.362	0.053
9	√		√			√	√				√	140.6	0.001	9e-62	0.0001	0.002	0.002	0.286	0.019
10	√			√		√	√		√			163	0.005	2e-71	0.001	0.011	0.007	0.219	0.071
11	√			√		√	√			√		171.7	0.006	3e-75	0.001	0.011	0.007	0.194	0.077
12	√			√		√	√				√	190.7	0.004	2e-83	0	0.005	0.003	0.148	0.028
13		√	√		√		√		√			217.5	6e-50	4e-95	0	0	0	0.095	0
14		√	√		√		√			√		226.5	1e-09	5e-99	0	0	0	0.08	0
15		√	√		√		√				√	245.2	1e-06	3e-107	0	0	0	0.058	0
16		√		√	√		√		√			274	3e-75	1e-119	0	0	0	0.037	0
17		√		√	√		√			√		282.8	8e-51	1e-123	0	0	0	0.03	0
18	√		√		√			√	√			285	0.005	2e-124	0.001	0.003	0.003	0.03	0.035
19	√		√		√			√		√		293.5	0.009	3e-128	0.001	0.003	0.003	0.027	0.033
20		√		√	√		√				√	301.7	3e-63	1e-131	0	0	0	0.021	0
21	√		√		√			√			√	312.6	0.011	2e-136	0	0.001	0.001	0.018	0.02
22		√	√			√	√		√			330.3	0.001	3e-144	0	0	0	0.011	0
23		√	√			√	√			√		339.3	4e-45	4e-148	0	0	0	0.01	0
24	√			√	√			√	√			343.6	0.007	6e-150	0.0002	0.002	0.002	0.009	0.022
25	√			√	√			√		√		351.9	0.002	1e-153	0.0002	0.002	0.002	0.008	0.022
26		√	√			√	√				√	358.1	2e-59	3e-156	0	0	0	0.006	0
27	√			√	√			√			√	371.1	0.003	7e-162	0	0.001	0.001	0.006	0.014
28		√		√		√	√		√			380.5	2e-53	6e-166	0	0	0	0.003	0
29		√		√		√	√			√		389.4	0.0002	8e-170	0	0	0	0.003	0
30	√		√			√		√	√			398.1	0.001	1e-173	0	0	0	0.002	0.002
31	√		√			√		√		√		406.6	0.001	3e-177	0	0.0002	0.0002	0.002	0.003
32		√		√		√	√				√	408.2	4e-84	5e-178	0	0	0	0.002	0
33	√		√			√		√			√	425.7	0.001	1e-185	0	0	0	0.001	0.001
34	√			√		√		√	√			450.3	6e-05	3e-196	9e-06	0	0	0.001	0.002
35	√			√		√		√		√		458.7	0.003	6e-200	4e-05	0.0002	0.0002	0.001	0.002
36	√			√		√		√			√	477.9	0.002	3e-208	0	0	0	0.0003	0.001
37		√	√		√			√	√			502.3	3e-06	7e-219	0	0	0	0	0
38		√	√		√			√		√		510.9	6e-06	1e-222	0	0	0	0	0
39		√	√		√			√			√	529.9	6e-114	7e-231	0	0	0	0	0
40		√		√	√			√	√			560.9	2e-36	2e-244	0	0	0	0	0
41		√		√	√			√		√		569.4	1e-09	5e-248	0	0	0	0	0
42		√		√	√			√			√	588.5	6e-60	3e-256	0	0	0	0	0
43		√	√			√		√	√			615.4	0.0002	5e-268	0	0	0	0	0
44		√	√			√		√		√		624	0.0003	1e-271	0	0	0	0	0
45		√	√			√		√			√	643	5e-51	5e-280	0	0	0	0	0
46		√		√		√		√	√			667.7	2e-07	1e-290	0	0	0	0	0
47		√		√		√		√		√		676.1	3e-05	2e-294	0	0	0	0	0
48		√		√		√		√			√	695.3	9e-05	1e-302	0	0	0	0	0
							A. magellanica: Acaena magellanica
Tree designations: 113 SM: 113 gene supermatrix tree.
Different topologies are simplified as A1-E3. A1: (Prunus spinulosa,Pygeum topengii),Maddenia. A2: (Prunus spinulosa,Pygeum topengii),Prunus clade. Prunus clade includes P. mume and its five nearest relatives. B1: (Potentilleae,Agrimonieae),Roseae. B2: Potentilleae,(Agrimonieae,Roseae). C1: Alchemilla clade,(Comarum,Fragaria). C2: (Alchemilla clade,Comarum),Fragaria. Alchemilla clade includes Alc…
Diff -lnL: the observed log-likelihood difference. AU: approximately unbiased test. PP: approximate Bayesian posterior probability. BP: bootstrap probability test. KH: Kishino–Hasegawa test. WKH: weighted Kishino–Hasegawa test. SH: Shimodaira–Hasegawa test. WSH: weighted Shimodaira–Hasegawa test.

## Sheet: Table S7
Table S7. Information for 9 morphological characters.
	Fruit type	Growth habit	Leave compoundness	Ovary connation	Ovary location	Ovary number	Sepal number	Petal number	Stamen number
Sorbus	pome	shrubs or trees	simple leaf	partial syncarpous pistil&syncarpous pistil	half-inferior&inferior	1-5	5	5	indefinite
Pyrus	pome	shrubs or trees	simple leaf	syncarpous pistil	inferior	1-5	5	5	indefinite
Docynia	pome	shrubs or trees	simple leaf	syncarpous pistil	inferior	1-5	5	5	indefinite
Malus	pome	shrubs or trees	simple leaf	syncarpous pistil	inferior	1-5	5	5	indefinite
Pseudocydonia	pome	shrubs or trees	simple leaf	syncarpous pistil	inferior	1-5	5	5	indefinite
Cydonia	pome	shrubs or trees	simple leaf	syncarpous pistil	inferior	1-5	5	5	indefinite
Chaenomeles	polyprenous drupe	shrubs or trees	simple leaf	syncarpous pistil	half-inferior&inferior	1-5	5	5	indefinite
Photinia	pome	shrubs or trees	simple leaf	syncarpous pistil	half-inferior	1-5	5	5	indefinite
Sorbus*	pome	shrubs or trees	simple leaf	partial syncarpous pistil&syncarpous pistil	half-inferior&inferior	1-5	5	5	indefinite
Stranvaesia	pome	shrubs or trees	simple leaf	partial syncarpous pistil	half-inferior	1-5	5	5	indefinite
Eriobotrya	pome	shrubs or trees	simple leaf	syncarpous pistil	inferior	1-5	5	5	indefinite
Rhaphiolepis	pome	shrubs or trees	simple leaf	syncarpous pistil	inferior	1-5	5	5	indefinite
Mespilus	polyprenous drupe	shrubs or trees	simple leaf	syncarpous pistil	half-inferior&inferior	1-5	5	5	indefinite
Crataegus	polyprenous drupe	shrubs or trees	simple leaf	syncarpous pistil	half-inferior&inferior	1-5	5	5	indefinite
Malacomeles	pome	shrubs	simple leaf	syncarpous pistil	half-inferior&inferior	1-5	5	5	indefinite
Amelanchier	pome	shrubs or trees	simple leaf	syncarpous pistil	half-inferior&inferior	1-5	5	5	indefinite
Vauquelinia	coccetum	shrubs or trees	simple leaf	syncarpous pistil	superior	1-5	5	5	indefinite
Kageneckia	follicetum	shrubs or trees	simple leaf	apocarpous pistil	superior	1-5	5	5	indefinite
Gillenia	follicetum	herbs	compound leaf	apocarpous pistil	superior	1-5	5	5	indefinite
Neviusia	achenetum	shrubs	simple leaf	apocarpous pistil	superior	1-5	5	0	indefinite
Kerria	nuculanium	shrubs	simple leaf	apocarpous pistil	superior	>5	5	5	indefinite
Coleogyne	nuculanium	shrubs	simple leaf	simple pistil	superior	1	1-4	0	indefinite
Rhodotypos	nuculanium	shrubs	simple leaf	apocarpous pistil	superior	1-5	1-4	4	indefinite
Prinsepia	drupe	shrubs	simple leaf	simple pistil	superior	1	5	5	indefinite
Oemleria	drupetum	shrubs or trees	simple leaf	apocarpous pistil	superior	1-5	5	5	indefinite
Exochorda	coccetum	shrubs	simple leaf	syncarpous pistil	superior	1-5	5	5	indefinite
Sorbaria	follicetum	shrubs	compound leaf	partial syncarpous pistil	superior	1-5	5	5	indefinite
Chamaebatiaria	follicetum	shrubs	compound leaf	partial syncarpous pistil	superior	1-5	5	5	definite
Adenostoma	achene	shrubs	compound leaf	apocarpous pistil	superior	1&1-5	5	5	indefinite
Pygeum	drupe	shrubs or trees	simple leaf	simple pistil	superior	1	>5	5&>5	indefinite
Prunus	drupe	shrubs or trees	simple leaf	simple pistil	superior	1	5	5	indefinite
Maddenia	drupe	shrubs or trees	simple leaf	simple pistil	superior	1-5	>5	0	indefinite
Lyonothamnus	follicetum	shrubs or trees	compound leaf&simple leaf	apocarpous pistil	superior	1-5	5	5	indefinite
Sibiraea	follicetum	shrubs	simple leaf	partial syncarpous pistil	superior	1-5	5	5	indefinite
Petrophytum	follicetum	shrubs	simple leaf	apocarpous pistil	superior	1-5	5	5	indefinite
Spiraea	follicetum	shrubs	simple leaf	apocarpous pistil	superior	1-5	5	5	indefinite
Holodiscus	achenetum	shrubs	simple leaf	apocarpous pistil	superior	1-5	5	5	indefinite
Aruncus	follicetum	herbs	compound leaf	apocarpous pistil	superior	1-5	5	5	indefinite
Stephanandra	follicetum	shrubs	simple leaf	simple pistil	superior	1	5	5	indefinite
Neillia	follicetum	shrubs	simple leaf	apocarpous pistil	superior	1&1-5	5	5	indefinite
Physocarpus	follicetum	shrubs	simple leaf	partial syncarpous pistil	superior	1-5	5	5	indefinite
Sibbaldianthe	achenetum	herbs	compound leaf	apocarpous pistil	superior	>5	5	5	indefinite
Sibbaldia	achenetum	herbs	compound leaf	apocarpous pistil	superior	>5	5	5	definite
Alchemilla	achenetum	herbs	simple leaf	apocarpous pistil	superior	1&1-5	1-4	4	definite
Comarum	achenetum	herbs	compound leaf	apocarpous pistil	superior	>5	5	5	indefinite
Fragaria	achenetum	herbs	compound leaf	apocarpous pistil	superior	>5	5	5	indefinite
Chamaerhodos	achenetum	herbs	simple leaf	apocarpous pistil	superior	>5	5	5	definite
Drymocallis	achenetum	herbs	compound leaf	apocarpous pistil	superior	>5	5	5	indefinite
Potaninia	achene	shrubs	compound leaf	simple pistil	superior	1	1-4	3	definite
Dasiphora	achenetum	shrubs	compound leaf	apocarpous pistil	superior	>5	5	5	indefinite
Potentilla	achenetum	herbs	compound leaf	apocarpous pistil	superior	>5	5	5	indefinite
Horkelia	achenetum	herbs	compound leaf	apocarpous pistil	superior	>5	5	5	indefinite
Acaena	achene	herbs	compound leaf	simple pistil	superior	1	1-4&5	0	definite
Polylepis	achene	shrubs or trees	compound leaf	simple pistil	superior	1	1-4&5	0	definite
Cliffortia	achene	shrubs	compound leaf	apocarpous pistil	superior	1&1-5	1-4	0	definite
Sanguisorba	achene	herbs	compound leaf	apocarpous pistil	superior	1	1-4	4	definite
Leucosidea	achene	shrubs or trees	compound leaf	apocarpous pistil	superior	1-5	>5	5	definite
Hagenia	achene	shrubs or trees	compound leaf	apocarpous pistil	superior	1-5	>5	0	definite
Agrimonia	achene	herbs	compound leaf	apocarpous pistil	superior	1-5	5	5	definite
Spenceria	achene	herbs	compound leaf	apocarpous pistil	superior	1-5	1-4&5	5	indefinite
Rosa	achenetum	shrubs	compound leaf&simple leaf	apocarpous pistil	superior	>5	5	4&5	indefinite
Geum	achenetum	herbs	compound leaf	apocarpous pistil	superior	>5	5	5	indefinite
Acomastylis	achenetum	herbs	compound leaf	apocarpous pistil	superior	>5	5	5	indefinite
Coluria	achenetum	herbs	compound leaf	apocarpous pistil	superior	>5	5	5	indefinite
Taihangia	achenetum	herbs	simple leaf	apocarpous pistil	superior	>5	5	5	indefinite
Waldsteinia	achenetum	herbs	simple leaf	apocarpous pistil	superior	>5	5	5	indefinite
Fallugia	achenetum	shrubs	simple leaf	apocarpous pistil	superior	>5	5	5	indefinite
Rubus	drupetum	shrubs	compound leaf&simple leaf	apocarpous pistil	superior	>5	5	4&5	indefinite
Filipendula	achenetum	herbs	compound leaf	apocarpous pistil	superior	>5	5	5	indefinite
Cercocarpus	achene	shrubs or trees	simple leaf	simple pistil	superior	1	5	0	indefinite
Chamaebatia	achene	shrubs	compound leaf	simple pistil	superior	1	5	5	indefinite
Purshia	achene	shrubs	simple leaf	apocarpous pistil	superior	1&1-5	5	5	indefinite
Dryas	achenetum	shrubs	simple leaf	apocarpous pistil	superior	>5	>5	>5	indefinite
Sorbus is represented by S. alnifolia, S. aria, and S. torminalis. Sorbus* is represented by S. commixta and S. aucuparia.
